# Supplementary material for: Diet may influence the oral microbiome composition in cats
Source: Microbiome. 2016 Jun 9;4:23. doi: 10.1186/s40168-016-0169-y (PMC4899902; doi:10.1186/s40168-016-0169-y)
Supplement: Additional file 1: — Relative frequency (%) of OTUs per cat and per diet group. Abbreviations: non-assigned (NA) and standard deviation (SD). (XLSX 133 kb) [file 40168_2016_169_MOESM1_ESM.xlsx]

## Sheet: Additional_file_1
Taxonomy								Sample_ID										Diet
OTU ID	Kingdom	Phylum	Class	Order	Family	Genus	Species	COM.02 (%)	COM.04 (%)	COM.05 (%)	COM.07 (%)	COM.08 (%)	COM.09 (%)	COM.10 (%)	COM.11 (%)	COM.12 (%)	COM.13 (%)	Dry (% Mean)	Dry (SD)	Wet (% Mean)	Wet (SD)
12589	Bacteria	Actinobacteria	Actinobacteria	Actinomycetales	Actinomycetaceae	Actinomyces	NA	0.141647	0.317762	0.175255	0.434993	0.223823	0.177126	0.0897284	0.0378679	0.264802	0.237231	0.171763	0.0898207	0.267414	0.135312
588670	Bacteria	Actinobacteria	Actinobacteria	Actinomycetales	Actinomycetaceae	Actinomyces	NA	0.141647	0.0651943	0.192166	0.352254	0.295051	0.324107	0.442686	0.384338	0.277307	0.304713	0.338033	0.0631438	0.187815	0.121417
690395	Bacteria	Actinobacteria	Actinobacteria	Actinomycetales	Actinomycetaceae	Actinomyces	NA	0.247951	0.788305	0.271248	0.748471	0.356758	0.219676	0.325902	0.303974	0.0824814	0.2962	0.264165	0.0999842	0.513994	0.294352
2936049	Bacteria	Actinobacteria	Actinobacteria	Actinomycetales	Actinomycetaceae	Actinomyces	NA	0.267672	0.773418	0.306134	0.73338	0.411951	0.410843	0.309102	0.421049	0.352645	0.314887	0.37008	0.0511493	0.520151	0.270284
New.CleanUp.ReferenceOTU15689	Bacteria	Actinobacteria	Actinobacteria	Actinomycetales	Actinomycetaceae	Actinomyces	NA	0.0349428	0.172546	0.03671	0.166041	0.219252	0.2409	0.0393154	0.0378679	0.0824814	0.145751	0.127595	0.0888236	0.10256	0.0771065
New.CleanUp.ReferenceOTU1753	Bacteria	Actinobacteria	Actinobacteria	Actinomycetales	Actinomycetaceae	Actinomyces	NA	0.269889	0.0651943	0.0774215	0.0600698	0.353306	0.210751	0.0393154	0.0378679	0.0401468	0.0371903	0.119763	0.133534	0.118144	0.101425
New.CleanUp.ReferenceOTU204	Bacteria	Actinobacteria	Actinobacteria	Actinomycetales	Actinomycetaceae	Actinomyces	NA	0.106851	0.0651943	0.152188	0.136445	0.223823	0.232868	0.319082	0.265425	0.265931	0.238591	0.25762	0.0347121	0.11517	0.0382523
New.CleanUp.ReferenceOTU354	Bacteria	Actinobacteria	Actinobacteria	Actinomycetales	Actinomycetaceae	Actinomyces	NA	0.202213	0.0651943	0.250492	0.0600698	0.201212	0.113242	0.109243	0.30232	0.0401468	0.0371903	0.133892	0.102052	0.144492	0.0965796
New.ReferenceOTU1	Bacteria	Actinobacteria	Actinobacteria	Actinomycetales	Actinomycetaceae	Actinomyces	NA	0.183623	0.718854	0.282786	0.286405	0.343434	0.363068	0.109243	0.0378679	0.255066	0.373551	0.247038	0.142523	0.367917	0.238756
New.ReferenceOTU142	Bacteria	Actinobacteria	Actinobacteria	Actinomycetales	Actinomycetaceae	Actinomyces	NA	0.296187	0.435364	0.355884	0.395245	0.384234	0.294107	0.403648	0.367328	0.380476	0.392919	0.370452	0.0393333	0.37067	0.0593173
New.ReferenceOTU144	Bacteria	Actinobacteria	Actinobacteria	Actinomycetales	Actinomycetaceae	Actinomyces	NA	0.385508	0.0651943	0.317723	0.0600698	0.0766615	0.265812	0.530977	0.422209	0.245308	0.306195	0.30786	0.156201	0.207124	0.169137
692244	Bacteria	Actinobacteria	Actinobacteria	Actinomycetales	Corynebacteriaceae	Corynebacterium	NA	0.0349428	0.345155	0.160848	0.390061	0.43728	0.421589	0.331522	0.134809	0.41097	0.360172	0.34939	0.112436	0.232752	0.165004
979761	Bacteria	Actinobacteria	Actinobacteria	Actinomycetales	Corynebacteriaceae	Corynebacterium	NA	0.310243	0.349929	0.344958	0.470449	0.412037	0.334828	0.337835	0.30232	0.406966	0.306195	0.35003	0.0482993	0.368895	0.0699666
1054799	Bacteria	Actinobacteria	Actinobacteria	Actinomycetales	Corynebacteriaceae	Corynebacterium	NA	0.400626	0.0651943	0.303459	0.0600698	0.254931	0.381195	0.0393154	0.109068	0.0401468	0.344261	0.19482	0.152408	0.207337	0.171748
662291	Bacteria	Actinobacteria	Actinobacteria	Actinomycetales	Microbacteriaceae	Leucobacter	NA	0.30101	0.0651943	0.199209	0.0600698	0.192328	0.254521	0.0393154	0.283092	0.0824814	0.139875	0.165269	0.0958575	0.156371	0.115963
4441546	Bacteria	Actinobacteria	Actinobacteria	Actinomycetales	Microbacteriaceae	Leucobacter	NA	0.106851	1.00067	0.24409	0.340274	0.158782	0.22936	0.290317	0.318623	0.232238	0.386038	0.269226	0.0796054	0.422972	0.396866
New.CleanUp.ReferenceOTU13410	Bacteria	Actinobacteria	Actinobacteria	Actinomycetales	Microbacteriaceae	Leucobacter	NA	0.132253	0.0651943	0.26743	0.0600698	0.196921	0.100294	0.0393154	0.0378679	0.263655	0.204059	0.140352	0.0946343	0.131237	0.0965678
2836859	Bacteria	Actinobacteria	Actinobacteria	Actinomycetales	Microbacteriaceae	NA	NA	0.183623	0.42107	0.247369	0.0600698	0.121308	0.191435	0.134849	0.0378679	0.230422	0.212555	0.15474	0.0715392	0.228033	0.150356
2231214	Bacteria	Actinobacteria	Actinobacteria	Actinomycetales	Propionibacteriaceae	NA	NA	0.141647	0.367268	0.214944	0.0600698	0.169796	0.123674	0.12344	0.152756	0.192451	0.185901	0.158003	0.0300156	0.195982	0.130541
2231218	Bacteria	Actinobacteria	Actinobacteria	Actinomycetales	Propionibacteriaceae	NA	NA	0.264193	0.334969	0.248426	0.475371	0.351188	0.292738	0.144472	0.109068	0.369109	0.212555	0.246522	0.10824	0.33074	0.103505
4426473	Bacteria	Actinobacteria	Actinobacteria	Actinomycetales	Propionibacteriaceae	NA	NA	0.0871012	0.0651943	0.259946	0.136445	0.29404	0.203158	0.0393154	0.330669	0.0401468	0.231494	0.189804	0.124634	0.137172	0.0871051
New.ReferenceOTU104	Bacteria	Actinobacteria	Actinobacteria	Actinomycetales	Propionibacteriaceae	NA	NA	0.26051	0.0651943	0.298253	0.0600698	0.0923391	0.132493	0.25286	0.326103	0.331726	0.172691	0.218036	0.100985	0.171007	0.126103
3171078	Bacteria	Actinobacteria	Nitriliruptoria	Euzebyales	Euzebyaceae	Euzebya	NA	0.208328	0.172546	0.280891	0.0600698	0.332407	0.286202	0.208333	0.166724	0.282828	0.24123	0.252954	0.059791	0.180459	0.0920496
New.CleanUp.ReferenceOTU6005	Bacteria	Actinobacteria	Nitriliruptoria	Euzebyales	Euzebyaceae	Euzebya	NA	0.265375	0.0651943	0.318814	0.0600698	0.301271	0.345943	0.0393154	0.0378679	0.0401468	0.0371903	0.133622	0.147842	0.177363	0.134281
New.ReferenceOTU200	Bacteria	Actinobacteria	Nitriliruptoria	Euzebyales	Euzebyaceae	Euzebya	NA	0.132253	0.518463	0.280247	0.427758	0.284173	0.265812	0.349451	0.318623	0.350944	0.289647	0.309775	0.0356109	0.33968	0.169587
1030652	Bacteria	Bacteroidetes	Bacteroidia	Bacteroidales	[Odoribacteraceae]	Odoribacter	NA	0.402101	0.0651943	0.349185	0.0600698	0.036928	0.0369322	0.0393154	0.0378679	0.0401468	0.225215	0.069401	0.0763441	0.219137	0.182016
403318	Bacteria	Bacteroidetes	Bacteroidia	Bacteroidales	[Paraprevotellaceae]	[Prevotella]	NA	0.405205	0.0651943	0.203513	0.0600698	0.360228	0.377058	0.15283	0.166724	0.228559	0.38822	0.278937	0.108822	0.183495	0.162054
957364	Bacteria	Bacteroidetes	Bacteroidia	Bacteroidales	[Paraprevotellaceae]	[Prevotella]	NA	0.428279	0.0651943	0.315865	0.0600698	0.223823	0.153112	0.430639	0.470003	0.232238	0.232976	0.290465	0.127973	0.217352	0.184467
4284495	Bacteria	Bacteroidetes	Bacteroidia	Bacteroidales	[Paraprevotellaceae]	[Prevotella]	NA	0.320274	0.0651943	0.252495	0.0600698	0.386168	0.278952	0.425592	0.464671	0.374521	0.459283	0.398198	0.0690296	0.174508	0.13213
4401961	Bacteria	Bacteroidetes	Bacteroidia	Bacteroidales	[Paraprevotellaceae]	[Prevotella]	NA	0.449191	0.0651943	0.379761	0.0600698	0.0766615	0.323239	0.51767	0.324912	0.0401468	0.0371903	0.21997	0.198285	0.238554	0.205116
4441545	Bacteria	Bacteroidetes	Bacteroidia	Bacteroidales	[Paraprevotellaceae]	[Prevotella]	NA	0.519169	0.142383	0.487353	0.0600698	0.428555	0.481746	0.503033	0.516196	0.530218	0.521395	0.496857	0.037472	0.302244	0.234894
New.CleanUp.ReferenceOTU1382	Bacteria	Bacteroidetes	Bacteroidia	Bacteroidales	[Paraprevotellaceae]	[Prevotella]	NA	0.183623	0.0651943	0.25725	0.0600698	0.154639	0.177126	0.276053	0.232728	0.216228	0.188824	0.2076	0.043538	0.141534	0.0959615
New.CleanUp.ReferenceOTU21005	Bacteria	Bacteroidetes	Bacteroidia	Bacteroidales	[Paraprevotellaceae]	[Prevotella]	NA	0.156869	0.0651943	0.192166	0.0600698	0.036928	0.0369322	0.343629	0.0378679	0.0401468	0.0371903	0.0887824	0.124855	0.118575	0.0662181
New.CleanUp.ReferenceOTU6675	Bacteria	Bacteroidetes	Bacteroidia	Bacteroidales	[Paraprevotellaceae]	[Prevotella]	NA	0.183623	0.0651943	0.114793	0.0600698	0.199102	0.184674	0.0393154	0.0378679	0.201297	0.228429	0.148448	0.0862624	0.10592	0.0573799
New.CleanUp.ReferenceOTU8766	Bacteria	Bacteroidetes	Bacteroidia	Bacteroidales	[Paraprevotellaceae]	[Prevotella]	NA	0.314128	0.0651943	0.178401	0.0600698	0.0766615	0.0369322	0.254668	0.256175	0.13773	0.117715	0.146647	0.0911228	0.154448	0.119645
New.CleanUp.ReferenceOTU9875	Bacteria	Bacteroidetes	Bacteroidia	Bacteroidales	[Paraprevotellaceae]	[Prevotella]	NA	0.249478	0.0651943	0.171948	0.0600698	0.0923391	0.0369322	0.299393	0.256175	0.130211	0.107881	0.153822	0.101763	0.136672	0.0911893
New.ReferenceOTU157	Bacteria	Bacteroidetes	Bacteroidia	Bacteroidales	[Paraprevotellaceae]	[Prevotella]	NA	0.221414	0.0651943	0.181399	0.0600698	0.140244	0.0825529	0.18365	0.217028	0.248234	0.267596	0.189884	0.0695752	0.132019	0.0817966
New.ReferenceOTU108	Bacteria	Bacteroidetes	Bacteroidia	Bacteroidales	[Paraprevotellaceae]	CF231	NA	0.318291	0.0651943	0.156668	0.0600698	0.0766615	0.100294	0.18365	0.187992	0.444416	0.289018	0.213672	0.135725	0.150056	0.120618
4315097	Bacteria	Bacteroidetes	Bacteroidia	Bacteroidales	Bacteroidaceae	Bacteroides	NA	0.40393	0.32379	0.201397	0.94925	0.036928	0.319189	0.459251	0.353046	0.41067	0.196882	0.295994	0.155264	0.469592	0.330439
4338598	Bacteria	Bacteroidetes	Bacteroidia	Bacteroidales	Bacteroidaceae	Bacteroides	NA	0.501456	1.00931	0.530015	0.975512	0.540361	0.491461	0.536367	0.509996	0.538887	0.563412	0.53008	0.0254112	0.754074	0.275802
New.CleanUp.ReferenceOTU11362	Bacteria	Bacteroidetes	Bacteroidia	Bacteroidales	Bacteroidaceae	Bacteroides	NA	0.0349428	0.0651943	0.130043	0.0600698	0.286496	0.0369322	0.166897	0.0378679	0.174648	0.151116	0.142326	0.0943717	0.0725624	0.0405363
New.CleanUp.ReferenceOTU11855	Bacteria	Bacteroidetes	Bacteroidia	Bacteroidales	Bacteroidaceae	Bacteroides	NA	0.156869	0.410465	0.201397	0.311317	0.150203	0.153112	0.18365	0.0378679	0.240682	0.216426	0.163657	0.0710382	0.270012	0.113933
New.CleanUp.ReferenceOTU14446	Bacteria	Bacteroidetes	Bacteroidia	Bacteroidales	Bacteroidaceae	Bacteroides	NA	0.0871012	0.597244	0.14736	0.0600698	0.13458	0.153112	0.192895	0.0378679	0.130211	0.194305	0.140495	0.0573994	0.222944	0.252187
New.CleanUp.ReferenceOTU19658	Bacteria	Bacteroidetes	Bacteroidia	Bacteroidales	Bacteroidaceae	Bacteroides	NA	0.208328	0.142383	0.178401	0.219536	0.229462	0.188142	0.208333	0.166724	0.174648	0.239924	0.201205	0.0297095	0.187162	0.0345347
New.CleanUp.ReferenceOTU20085	Bacteria	Bacteroidetes	Bacteroidia	Bacteroidales	Bacteroidaceae	Bacteroides	NA	0.132253	0.542304	0.14212	0.472938	0.166333	0.113242	0.220956	0.0378679	0.174648	0.151116	0.144027	0.0626434	0.322404	0.215775
New.CleanUp.ReferenceOTU21692	Bacteria	Bacteroidetes	Bacteroidia	Bacteroidales	Bacteroidaceae	Bacteroides	NA	0.149743	0.252529	0.164768	0.651235	0.223823	0.255741	0.261468	0.134809	0.13773	0.12607	0.18994	0.0639357	0.304569	0.235514
New.CleanUp.ReferenceOTU22	Bacteria	Bacteroidetes	Bacteroidia	Bacteroidales	Bacteroidaceae	Bacteroides	NA	0.298299	0.0651943	0.192166	0.311317	0.166333	0.132493	0.0393154	0.0378679	0.121635	0.199363	0.116168	0.0659871	0.216744	0.114261
New.CleanUp.ReferenceOTU5847	Bacteria	Bacteroidetes	Bacteroidia	Bacteroidales	Bacteroidaceae	Bacteroides	NA	0.239707	0.252529	0.333894	0.577765	0.16267	0.132493	0.208333	0.0378679	0.178593	0.176254	0.149368	0.0599129	0.350974	0.156841
New.ReferenceOTU135	Bacteria	Bacteroidetes	Bacteroidia	Bacteroidales	Bacteroidaceae	Bacteroides	NA	0.346269	0.71945	0.363265	0.736849	0.351188	0.306434	0.372661	0.318623	0.356571	0.38239	0.347978	0.0298836	0.541458	0.215801
New.ReferenceOTU16	Bacteria	Bacteroidetes	Bacteroidia	Bacteroidales	Bacteroidaceae	Bacteroides	NA	0.208328	0.0651943	0.214944	0.136445	0.243961	0.132493	0.166897	0.134809	0.182325	0.339389	0.199979	0.0794696	0.156228	0.0703337
New.ReferenceOTU196	Bacteria	Bacteroidetes	Bacteroidia	Bacteroidales	Bacteroidaceae	Bacteroides	NA	0.47125	0.0651943	0.347339	0.0600698	0.427131	0.469114	0.0393154	0.0378679	0.0401468	0.343146	0.22612	0.208839	0.235963	0.20645
New.ReferenceOTU211	Bacteria	Bacteroidetes	Bacteroidia	Bacteroidales	Bacteroidaceae	Bacteroides	NA	0.163241	0.311398	0.14736	0.299595	0.150203	0.132493	0.160237	0.152756	0.161232	0.145751	0.150445	0.0106013	0.230399	0.0870912
New.ReferenceOTU55	Bacteria	Bacteroidetes	Bacteroidia	Bacteroidales	Bacteroidaceae	Bacteroides	NA	0.19543	0.0651943	0.0934388	0.616809	0.036928	0.0825529	0.15283	0.109068	0.0824814	0.0371903	0.0835085	0.0442174	0.242718	0.25559
New.ReferenceOTU85	Bacteria	Bacteroidetes	Bacteroidia	Bacteroidales	Bacteroidaceae	Bacteroides	NA	0.265375	0.0651943	0.105228	0.760601	0.036928	0.168574	0.323252	0.245461	0.269216	0.095746	0.189863	0.109436	0.299099	0.319593
2915422	Bacteria	Bacteroidetes	Bacteroidia	Bacteroidales	NA	NA	NA	0.612333	0.0651943	0.47571	0.136445	0.492611	0.535285	0.511557	0.667958	0.505759	0.600876	0.552341	0.0684323	0.322421	0.263501
4115411	Bacteria	Bacteroidetes	Bacteroidia	Bacteroidales	NA	NA	NA	0.487133	0.0651943	0.441259	0.575886	0.327978	0.280633	0.510754	0.522078	0.529613	0.415375	0.431072	0.107562	0.392368	0.225161
New.CleanUp.ReferenceOTU290	Bacteria	Bacteroidetes	Bacteroidia	Bacteroidales	NA	NA	NA	0.179127	0.0651943	0.178401	0.0600698	0.184768	0.177126	0.220956	0.0378679	0.111576	0.179631	0.151987	0.0661569	0.120698	0.0670819
New.CleanUp.ReferenceOTU5699	Bacteria	Bacteroidetes	Bacteroidia	Bacteroidales	NA	NA	NA	0.249478	0.0651943	0.114793	0.0600698	0.113303	0.0369322	0.0393154	0.166724	0.156095	0.251962	0.127388	0.0824953	0.122384	0.08825
New.ReferenceOTU145	Bacteria	Bacteroidetes	Bacteroidia	Bacteroidales	NA	NA	NA	0.243136	0.0651943	0.0934388	0.0600698	0.154639	0.140168	0.226503	0.187992	0.144446	0.242512	0.18271	0.0437811	0.11546	0.0863728
4350073	Bacteria	Bacteroidetes	Bacteroidia	Bacteroidales	Porphyromonadaceae	NA	NA	0.213896	0.0651943	0.310364	0.387372	0.176208	0.177126	0.271986	0.467241	0.361197	0.253054	0.284468	0.112853	0.244207	0.138849
4213918	Bacteria	Bacteroidetes	Bacteroidia	Bacteroidales	Porphyromonadaceae	Paludibacter	NA	0.205345	0.565836	0.114793	0.492055	0.212618	0.158697	0.312326	0.280832	0.334373	0.260236	0.259847	0.0651316	0.344507	0.218244
4444599	Bacteria	Bacteroidetes	Bacteroidia	Bacteroidales	Porphyromonadaceae	Paludibacter	NA	0.253846	0.665887	0.307858	0.0600698	0.331833	0.132493	0.37399	0.497804	0.481362	0.283761	0.350207	0.135428	0.321915	0.252792
New.ReferenceOTU180	Bacteria	Bacteroidetes	Bacteroidia	Bacteroidales	Porphyromonadaceae	Paludibacter	NA	0.267672	0.0651943	0.282786	0.136445	0.336559	0.342113	0.314651	0.416826	0.30077	0.232976	0.323982	0.0600248	0.188024	0.104994
New.ReferenceOTU96	Bacteria	Bacteroidetes	Bacteroidia	Bacteroidales	Porphyromonadaceae	Paludibacter	NA	0.423939	0.0651943	0.360831	0.204914	0.268211	0.360628	0.353082	0.434538	0.424583	0.413832	0.375812	0.0626068	0.26372	0.161215
New.CleanUp.ReferenceOTU13404	Bacteria	Bacteroidetes	Bacteroidia	Bacteroidales	Porphyromonadaceae	Parabacteroides	NA	0.225966	0.0651943	0.0774215	0.0600698	0.0923391	0.261524	0.0393154	0.0378679	0.185866	0.0371903	0.109017	0.094363	0.107163	0.0795359
New.CleanUp.ReferenceOTU15074	Bacteria	Bacteroidetes	Bacteroidia	Bacteroidales	Porphyromonadaceae	Parabacteroides	NA	0.187814	0.0651943	0.152188	0.0600698	0.0923391	0.227534	0.0393154	0.0378679	0.240682	0.160639	0.133063	0.0903063	0.116317	0.0637073
New.ReferenceOTU163	Bacteria	Bacteroidetes	Bacteroidia	Bacteroidales	Porphyromonadaceae	Parabacteroides	NA	0.435377	0.0651943	0.348499	0.0600698	0.212618	0.509164	0.0393154	0.0378679	0.464161	0.393318	0.276074	0.209894	0.227285	0.193416
4357360	Bacteria	Bacteroidetes	Bacteroidia	Bacteroidales	Porphyromonadaceae	Porphyromonas	endodontalis	0.360107	0.0651943	0.34687	0.0600698	0.329188	0.317306	0.346113	0.441162	0.0401468	0.0371903	0.251851	0.170814	0.20806	0.168026
4467982	Bacteria	Bacteroidetes	Bacteroidia	Bacteroidales	Porphyromonadaceae	Porphyromonas	endodontalis	0.492068	1.11008	0.486706	1.04	0.52301	0.561767	0.660522	0.656028	0.598703	0.477705	0.579622	0.0730172	0.782215	0.339343
New.CleanUp.ReferenceOTU11803	Bacteria	Bacteroidetes	Bacteroidia	Bacteroidales	Porphyromonadaceae	Porphyromonas	endodontalis	0.132253	0.263106	0.130043	0.262851	0.121308	0.146979	0.21493	0.222677	0.204015	0.117715	0.171271	0.0481153	0.197063	0.076118
New.CleanUp.ReferenceOTU13840	Bacteria	Bacteroidetes	Bacteroidia	Bacteroidales	Porphyromonadaceae	Porphyromonas	endodontalis	0.169007	0.470031	0.0934388	0.404919	0.0766615	0.172992	0.197089	0.178213	0.174648	0.191622	0.165204	0.0444374	0.284349	0.181444
New.CleanUp.ReferenceOTU16592	Bacteria	Bacteroidetes	Bacteroidia	Bacteroidales	Porphyromonadaceae	Porphyromonas	endodontalis	0.19543	0.0651943	0.122928	0.0600698	0.203256	0.203158	0.361024	0.2971	0.195525	0.151116	0.235197	0.077916	0.110906	0.0631473
New.CleanUp.ReferenceOTU18954	Bacteria	Bacteroidetes	Bacteroidia	Bacteroidales	Porphyromonadaceae	Porphyromonas	endodontalis	0.183623	0.0651943	0.1946	0.0600698	0.199102	0.140168	0.220956	0.273565	0.201297	0.185901	0.203498	0.0437234	0.125872	0.0731903
New.CleanUp.ReferenceOTU20209	Bacteria	Bacteroidetes	Bacteroidia	Bacteroidales	Porphyromonadaceae	Porphyromonas	endodontalis	0.284405	0.378755	0.14736	0.381784	0.158782	0.203158	0.234077	0.374649	0.249653	0.206288	0.237768	0.0739175	0.298076	0.110179
New.CleanUp.ReferenceOTU2661	Bacteria	Bacteroidetes	Bacteroidia	Bacteroidales	Porphyromonadaceae	Porphyromonas	endodontalis	0.106851	0.626013	0.130043	0.0600698	0.0766615	0.177126	0.226503	0.241477	0.170462	0.107881	0.166685	0.0645872	0.230744	0.265115
New.CleanUp.ReferenceOTU6709	Bacteria	Bacteroidetes	Bacteroidia	Bacteroidales	Porphyromonadaceae	Porphyromonas	endodontalis	0.0349428	0.437585	0.0934388	0.363026	0.0766615	0.0825529	0.134849	0.0378679	0.099216	0.0371903	0.0780563	0.0373643	0.232248	0.197875
New.ReferenceOTU116	Bacteria	Bacteroidetes	Bacteroidia	Bacteroidales	Porphyromonadaceae	Porphyromonas	endodontalis	0.141647	0.142383	0.152188	0.0600698	0.192328	0.146979	0.302176	0.270958	0.189236	0.0792356	0.196819	0.081221	0.124072	0.0429379
New.ReferenceOTU121	Bacteria	Bacteroidetes	Bacteroidia	Bacteroidales	Porphyromonadaceae	Porphyromonas	endodontalis	0.19543	0.825764	0.156668	0.677111	0.239472	0.259271	0.338924	0.196514	0.296503	0.164914	0.249266	0.0638184	0.463743	0.338069
New.ReferenceOTU195	Bacteria	Bacteroidetes	Bacteroidia	Bacteroidales	Porphyromonadaceae	Porphyromonas	endodontalis	0.106851	0.0651943	0.0934388	0.476568	0.121308	0.168574	0.144472	0.0378679	0.0401468	0.117715	0.105014	0.0542954	0.185513	0.194812
New.ReferenceOTU21	Bacteria	Bacteroidetes	Bacteroidia	Bacteroidales	Porphyromonadaceae	Porphyromonas	endodontalis	0.0871012	0.378755	0.03671	0.293207	0.0923391	0.0369322	0.12344	0.109068	0.22266	0.133371	0.119635	0.0608504	0.198943	0.163346
New.ReferenceOTU66	Bacteria	Bacteroidetes	Bacteroidia	Bacteroidales	Porphyromonadaceae	Porphyromonas	endodontalis	0.266534	0.654733	0.221587	0.62819	0.281766	0.296762	0.403431	0.399156	0.330365	0.239924	0.325234	0.0657017	0.442761	0.230427
71638	Bacteria	Bacteroidetes	Bacteroidia	Bacteroidales	Porphyromonadaceae	Porphyromonas	NA	0.523324	0.576375	0.603081	1.14029	0.533883	0.548084	0.667768	0.429562	0.656977	0.431857	0.544688	0.103798	0.710766	0.288258
433468	Bacteria	Bacteroidetes	Bacteroidia	Bacteroidales	Porphyromonadaceae	Porphyromonas	NA	0.250968	0.0651943	0.168459	0.0600698	0.393951	0.378212	0.319082	0.204071	0.0824814	0.277306	0.275851	0.117338	0.136173	0.0913782
437599	Bacteria	Bacteroidetes	Bacteroidia	Bacteroidales	Porphyromonadaceae	Porphyromonas	NA	0.211174	0.0651943	0.223147	0.293207	0.259374	0.269839	0.300333	0.30232	0.156095	0.300592	0.264759	0.0562547	0.19818	0.0957557
449245	Bacteria	Bacteroidetes	Bacteroidia	Bacteroidales	Porphyromonadaceae	Porphyromonas	NA	0.225966	0.0651943	0.03671	0.0600698	0.396173	0.334828	0.0393154	0.378583	0.0824814	0.301646	0.255505	0.15494	0.0969851	0.0868765
676761	Bacteria	Bacteroidetes	Bacteroidia	Bacteroidales	Porphyromonadaceae	Porphyromonas	NA	0.442315	1.1195	0.483548	0.972367	0.507291	0.48999	0.584616	0.378034	0.541877	0.454678	0.492748	0.0716674	0.754433	0.342329
2171537	Bacteria	Bacteroidetes	Bacteroidia	Bacteroidales	Porphyromonadaceae	Porphyromonas	NA	0.121008	0.0651943	0.130043	0.0600698	0.328888	0.146979	0.0393154	0.0378679	0.230422	0.405529	0.198167	0.151445	0.0940787	0.0365582
4330461	Bacteria	Bacteroidetes	Bacteroidia	Bacteroidales	Porphyromonadaceae	Porphyromonas	NA	0.535428	0.0651943	0.493322	0.0600698	0.509803	0.391165	0.558006	0.58353	0.546028	0.609429	0.532993	0.0772594	0.288504	0.261388
4336892	Bacteria	Bacteroidetes	Bacteroidia	Bacteroidales	Porphyromonadaceae	Porphyromonas	NA	0.45499	0.172546	0.59682	0.187588	0.582155	0.522196	0.683139	0.593231	0.536296	0.465013	0.563672	0.074419	0.352986	0.207986
4387396	Bacteria	Bacteroidetes	Bacteroidia	Bacteroidales	Porphyromonadaceae	Porphyromonas	NA	0.524524	0.0651943	0.476903	0.0600698	0.425886	0.310788	0.53466	0.602721	0.50242	0.456093	0.472095	0.100308	0.281673	0.253681
New.CleanUp.ReferenceOTU10378	Bacteria	Bacteroidetes	Bacteroidia	Bacteroidales	Porphyromonadaceae	Porphyromonas	NA	0.0349428	0.0651943	0.216669	0.0600698	0.140244	0.100294	0.27864	0.0378679	0.170462	0.0371903	0.12745	0.0914126	0.0942191	0.082697
New.CleanUp.ReferenceOTU11974	Bacteria	Bacteroidetes	Bacteroidia	Bacteroidales	Porphyromonadaceae	Porphyromonas	NA	0.132253	0.0651943	0.21835	0.0600698	0.216019	0.140168	0.220956	0.210861	0.161232	0.0792356	0.171412	0.0558157	0.118967	0.0739681
New.CleanUp.ReferenceOTU12084	Bacteria	Bacteroidetes	Bacteroidia	Bacteroidales	Porphyromonadaceae	Porphyromonas	NA	0.0871012	0.0651943	0.239447	0.0600698	0.166333	0.0825529	0.290317	0.0378679	0.099216	0.0371903	0.118913	0.0965244	0.112953	0.08514
New.CleanUp.ReferenceOTU12508	Bacteria	Bacteroidetes	Bacteroidia	Bacteroidales	Porphyromonadaceae	Porphyromonas	NA	0.0871012	0.0651943	0.105228	0.136445	0.036928	0.113242	0.109243	0.109068	0.306092	0.0792356	0.125635	0.0930413	0.098492	0.0301345
New.CleanUp.ReferenceOTU15299	Bacteria	Bacteroidetes	Bacteroidia	Bacteroidales	Porphyromonadaceae	Porphyromonas	NA	0.202213	0.0651943	0.175255	0.0600698	0.036928	0.283873	0.0393154	0.0378679	0.130211	0.0371903	0.0942309	0.0999883	0.125683	0.0736618
New.CleanUp.ReferenceOTU15441	Bacteria	Bacteroidetes	Bacteroidia	Bacteroidales	Porphyromonadaceae	Porphyromonas	NA	0.0349428	0.0651943	0.03671	0.0600698	0.036928	0.3053	0.15283	0.0378679	0.0401468	0.343427	0.15275	0.140656	0.0492292	0.0156337
New.CleanUp.ReferenceOTU16707	Bacteria	Bacteroidetes	Bacteroidia	Bacteroidales	Porphyromonadaceae	Porphyromonas	NA	0.256597	0.0651943	0.219988	0.0600698	0.283579	0.242396	0.220956	0.0378679	0.213948	0.210531	0.201546	0.0846167	0.150462	0.102534
New.CleanUp.ReferenceOTU17779	Bacteria	Bacteroidetes	Bacteroidia	Bacteroidales	Porphyromonadaceae	Porphyromonas	NA	0.0349428	0.194637	0.03671	0.36965	0.0923391	0.146979	0.18365	0.134809	0.263655	0.0371903	0.143104	0.0775307	0.158985	0.159152
New.CleanUp.ReferenceOTU18110	Bacteria	Bacteroidetes	Bacteroidia	Bacteroidales	Porphyromonadaceae	Porphyromonas	NA	0.179127	0.263106	0.298253	0.459875	0.225278	0.219676	0.279898	0.109068	0.0824814	0.117715	0.172353	0.0795911	0.30009	0.117664
New.CleanUp.ReferenceOTU18745	Bacteria	Bacteroidetes	Bacteroidia	Bacteroidales	Porphyromonadaceae	Porphyromonas	NA	0.0349428	0.0651943	0.03671	0.0600698	0.214341	0.217555	0.109243	0.0378679	0.0401468	0.223548	0.14045	0.089295	0.0492292	0.0156337
New.CleanUp.ReferenceOTU18940	Bacteria	Bacteroidetes	Bacteroidia	Bacteroidales	Porphyromonadaceae	Porphyromonas	NA	0.230209	0.0651943	0.0774215	0.0600698	0.166333	0.0825529	0.12344	0.0378679	0.0401468	0.333812	0.130692	0.111097	0.108224	0.0816488
New.CleanUp.ReferenceOTU20101	Bacteria	Bacteroidetes	Bacteroidia	Bacteroidales	Porphyromonadaceae	Porphyromonas	NA	0.0349428	0.0651943	0.0774215	0.0600698	0.251149	0.210751	0.178512	0.0378679	0.099216	0.0792356	0.142789	0.083166	0.0594071	0.0178601
New.CleanUp.ReferenceOTU20186	Bacteria	Bacteroidetes	Bacteroidia	Bacteroidales	Porphyromonadaceae	Porphyromonas	NA	0.0349428	0.0651943	0.0934388	0.484589	0.036928	0.0369322	0.109243	0.0378679	0.182325	0.0371903	0.0734144	0.0606351	0.169541	0.211386
New.CleanUp.ReferenceOTU2205	Bacteria	Bacteroidetes	Bacteroidia	Bacteroidales	Porphyromonadaceae	Porphyromonas	NA	0.2925	0.0651943	0.249467	0.0600698	0.154639	0.153112	0.231642	0.0378679	0.239071	0.0371903	0.142254	0.0889605	0.166808	0.121586
New.CleanUp.ReferenceOTU2583	Bacteria	Bacteroidetes	Bacteroidia	Bacteroidales	Porphyromonadaceae	Porphyromonas	NA	0.179127	0.0651943	0.205563	0.0600698	0.238301	0.254521	0.256431	0.262479	0.166004	0.256227	0.238994	0.0366654	0.127488	0.0756923
New.CleanUp.ReferenceOTU4046	Bacteria	Bacteroidetes	Bacteroidia	Bacteroidales	Porphyromonadaceae	Porphyromonas	NA	0.257929	0.0651943	0.189638	0.0600698	0.036928	0.0369322	0.208333	0.337989	0.099216	0.172691	0.148682	0.1161	0.143208	0.0971506
New.CleanUp.ReferenceOTU6113	Bacteria	Bacteroidetes	Bacteroidia	Bacteroidales	Porphyromonadaceae	Porphyromonas	NA	0.244783	0.0651943	0.268984	0.0600698	0.0923391	0.0369322	0.264637	0.311692	0.0401468	0.107881	0.142271	0.11737	0.159758	0.112605
New.CleanUp.ReferenceOTU6829	Bacteria	Bacteroidetes	Bacteroidia	Bacteroidales	Porphyromonadaceae	Porphyromonas	NA	0.216504	0.0651943	0.236996	0.0600698	0.196921	0.168574	0.311533	0.283092	0.144446	0.145751	0.208386	0.0720393	0.144691	0.095145
New.CleanUp.ReferenceOTU806	Bacteria	Bacteroidetes	Bacteroidia	Bacteroidales	Porphyromonadaceae	Porphyromonas	NA	0.228124	0.0651943	0.136386	0.0600698	0.23211	0.140168	0.204784	0.280832	0.111576	0.338792	0.218044	0.0852014	0.122443	0.0785932
New.CleanUp.ReferenceOTU9319	Bacteria	Bacteroidetes	Bacteroidia	Bacteroidales	Porphyromonadaceae	Porphyromonas	NA	0.149743	0.329516	0.14212	0.469183	0.150203	0.123674	0.226503	0.0378679	0.258873	0.0371903	0.139052	0.0927142	0.27264	0.157059
New.CleanUp.ReferenceOTU9376	Bacteria	Bacteroidetes	Bacteroidia	Bacteroidales	Porphyromonadaceae	Porphyromonas	NA	0.0349428	0.463167	0.03671	0.299595	0.0923391	0.0369322	0.109243	0.0378679	0.0824814	0.0371903	0.066009	0.0325629	0.208604	0.210387
New.ReferenceOTU0	Bacteria	Bacteroidetes	Bacteroidia	Bacteroidales	Porphyromonadaceae	Porphyromonas	NA	0.0349428	0.0651943	0.192166	0.0600698	0.220811	0.194569	0.365615	0.300624	0.185866	0.139875	0.23456	0.0832642	0.0880933	0.0706302
New.ReferenceOTU106	Bacteria	Bacteroidetes	Bacteroidia	Bacteroidales	Porphyromonadaceae	Porphyromonas	NA	0.427665	0.0651943	0.338061	0.0600698	0.358516	0.329087	0.12344	0.0378679	0.192451	0.44327	0.247439	0.154709	0.222748	0.188481
New.ReferenceOTU111	Bacteria	Bacteroidetes	Bacteroidia	Bacteroidales	Porphyromonadaceae	Porphyromonas	NA	0.239707	0.0651943	0.189638	0.474162	0.121308	0.163827	0.18365	0.109068	0.111576	0.0371903	0.121103	0.0510185	0.242175	0.171178
New.ReferenceOTU122	Bacteria	Bacteroidetes	Bacteroidia	Bacteroidales	Porphyromonadaceae	Porphyromonas	NA	0.278995	0.0651943	0.380331	0.0600698	0.347652	0.326644	0.458559	0.187992	0.327086	0.0792356	0.287861	0.133607	0.196148	0.159638
New.ReferenceOTU123	Bacteria	Bacteroidetes	Bacteroidia	Bacteroidales	Porphyromonadaceae	Porphyromonas	NA	0.163241	0.0651943	0.292602	0.0600698	0.311415	0.255741	0.369226	0.134809	0.201297	0.0371903	0.21828	0.120757	0.145277	0.109088
New.ReferenceOTU128	Bacteria	Bacteroidetes	Bacteroidia	Bacteroidales	Porphyromonadaceae	Porphyromonas	NA	0.298988	0.142383	0.415876	0.0600698	0.402326	0.370965	0.494841	0.421921	0.333939	0.327726	0.391953	0.0624866	0.229329	0.159018
New.ReferenceOTU130	Bacteria	Bacteroidetes	Bacteroidia	Bacteroidales	Porphyromonadaceae	Porphyromonas	NA	0.106851	0.0651943	0.130043	0.166041	0.27733	0.281458	0.261468	0.337989	0.144446	0.214519	0.252868	0.0662741	0.117032	0.0422767
New.ReferenceOTU133	Bacteria	Bacteroidetes	Bacteroidia	Bacteroidales	Porphyromonadaceae	Porphyromonas	NA	0.374599	0.0651943	0.383109	0.0600698	0.343192	0.292738	0.416827	0.237244	0.248234	0.095746	0.27233	0.108914	0.220743	0.182616
New.ReferenceOTU137	Bacteria	Bacteroidetes	Bacteroidia	Bacteroidales	Porphyromonadaceae	Porphyromonas	NA	0.169007	0.0651943	0.03671	0.0600698	0.309021	0.311834	0.0393154	0.408563	0.0401468	0.191622	0.21675	0.153395	0.0827453	0.0588291
New.ReferenceOTU143	Bacteria	Bacteroidetes	Bacteroidia	Bacteroidales	Porphyromonadaceae	Porphyromonas	NA	0.230209	0.745301	0.27415	0.624326	0.278628	0.274552	0.352638	0.187992	0.321611	0.223548	0.273162	0.0606811	0.468497	0.255248
New.ReferenceOTU155	Bacteria	Bacteroidetes	Bacteroidia	Bacteroidales	Porphyromonadaceae	Porphyromonas	NA	0.383222	0.0651943	0.299714	0.0600698	0.176208	0.0825529	0.337835	0.47742	0.13773	0.291499	0.250541	0.146454	0.20205	0.16457
New.ReferenceOTU172	Bacteria	Bacteroidetes	Bacteroidia	Bacteroidales	Porphyromonadaceae	Porphyromonas	NA	0.132253	0.0651943	0.105228	0.0600698	0.145425	0.0369322	0.0897284	0.262479	0.121635	0.313149	0.161558	0.105556	0.0906861	0.0342851
New.ReferenceOTU173	Bacteria	Bacteroidetes	Bacteroidia	Bacteroidales	Porphyromonadaceae	Porphyromonas	NA	0.241445	0.334969	0.345441	0.286405	0.263538	0.231138	0.249099	0.0378679	0.150529	0.107881	0.173342	0.0898594	0.302065	0.0479033
New.ReferenceOTU214	Bacteria	Bacteroidetes	Bacteroidia	Bacteroidales	Porphyromonadaceae	Porphyromonas	NA	0.353855	0.349929	0.4195	0.528447	0.511091	0.517338	0.507647	0.196514	0.174648	0.394501	0.383623	0.160193	0.412933	0.083359
New.ReferenceOTU28	Bacteria	Bacteroidetes	Bacteroidia	Bacteroidales	Porphyromonadaceae	Porphyromonas	NA	0.236079	0.0651943	0.221587	0.0600698	0.283579	0.123674	0.290317	0.109068	0.299375	0.327371	0.238898	0.0961849	0.145732	0.0961611
New.ReferenceOTU35	Bacteria	Bacteroidetes	Bacteroidia	Bacteroidales	Porphyromonadaceae	Porphyromonas	NA	0.277082	0.345155	0.275554	0.363026	0.328888	0.374687	0.509749	0.2971	0.240682	0.24123	0.332056	0.101215	0.315205	0.0454951
New.ReferenceOTU47	Bacteria	Bacteroidetes	Bacteroidia	Bacteroidales	Porphyromonadaceae	Porphyromonas	NA	0.149743	0.0651943	0.0934388	0.0600698	0.255844	0.237803	0.201043	0.0378679	0.0401468	0.107881	0.146764	0.0978473	0.0921114	0.0411272
New.ReferenceOTU62	Bacteria	Bacteroidetes	Bacteroidia	Bacteroidales	Porphyromonadaceae	Porphyromonas	NA	0.321721	0.0651943	0.247369	0.0600698	0.243961	0.0825529	0.172954	0.204071	0.216228	0.182842	0.183768	0.0555901	0.173588	0.131685
New.ReferenceOTU68	Bacteria	Bacteroidetes	Bacteroidia	Bacteroidales	Porphyromonadaceae	Porphyromonas	NA	0.333035	0.142383	0.319886	0.0600698	0.262726	0.184674	0.329079	0.134809	0.283709	0.218279	0.235546	0.0704851	0.213844	0.134418
New.ReferenceOTU7	Bacteria	Bacteroidetes	Bacteroidia	Bacteroidales	Porphyromonadaceae	Porphyromonas	NA	0.169007	0.0651943	0.181399	0.0600698	0.201212	0.172992	0.24305	0.256175	0.156095	0.231494	0.21017	0.0400969	0.118918	0.0652231
New.ReferenceOTU73	Bacteria	Bacteroidetes	Bacteroidia	Bacteroidales	Porphyromonadaceae	Porphyromonas	NA	0.236079	0.0651943	0.14736	0.0600698	0.128321	0.331828	0.267669	0.472795	0.13773	0.398547	0.289482	0.139118	0.127176	0.0828899
New.ReferenceOTU84	Bacteria	Bacteroidetes	Bacteroidia	Bacteroidales	Porphyromonadaceae	Porphyromonas	NA	0.213896	0.0651943	0.290972	0.454172	0.309426	0.205788	0.402118	0.166724	0.269216	0.139875	0.248858	0.0980306	0.256059	0.161941
New.ReferenceOTU92	Bacteria	Bacteroidetes	Bacteroidia	Bacteroidales	Porphyromonadaceae	Porphyromonas	NA	0.264193	0.0651943	0.175255	0.0600698	0.237108	0.158697	0.318363	0.345491	0.267043	0.307165	0.272311	0.0676253	0.141178	0.0977175
165107	Bacteria	Bacteroidetes	Bacteroidia	Bacteroidales	Porphyromonadaceae	Tannerella	NA	0.43872	0.5093	0.407315	0.6668	0.403608	0.373059	0.519077	0.588404	0.457246	0.386038	0.454572	0.0848737	0.505534	0.11566
1099785	Bacteria	Bacteroidetes	Bacteroidia	Bacteroidales	Rikenellaceae	Blvii28	NA	0.174275	0.0651943	0.184264	0.0600698	0.298473	0.0369322	0.376256	0.401144	0.311645	0.285115	0.284927	0.129805	0.120951	0.0674965
New.CleanUp.ReferenceOTU11338	Bacteria	Bacteroidetes	Bacteroidia	Bacteroidales	Rikenellaceae	Blvii28	NA	0.294001	0.0651943	0.290972	0.0600698	0.35556	0.367918	0.344133	0.45787	0.0401468	0.0371903	0.267136	0.181484	0.177559	0.132729
New.ReferenceOTU187	Bacteria	Bacteroidetes	Bacteroidia	Bacteroidales	Rikenellaceae	Blvii28	NA	0.0349428	0.0651943	0.03671	0.0600698	0.379068	0.474378	0.0393154	0.0378679	0.393608	0.421128	0.290894	0.198124	0.0492292	0.0156337
New.CleanUp.ReferenceOTU15715	Bacteria	Bacteroidetes	Flavobacteriia	Flavobacteriales	[Weeksellaceae]	Cloacibacterium	NA	0.0871012	0.0651943	0.0774215	0.166041	0.276671	0.215364	0.0393154	0.0378679	0.0401468	0.191622	0.133498	0.10706	0.0989395	0.0456235
89839	Bacteria	Bacteroidetes	Flavobacteriia	Flavobacteriales	[Weeksellaceae]	NA	NA	0.429833	1.19432	0.443855	0.375888	0.442644	0.474109	0.596429	0.581623	0.466419	0.490384	0.508601	0.0643382	0.610973	0.389998
New.CleanUp.ReferenceOTU18985	Bacteria	Bacteroidetes	Flavobacteriia	Flavobacteriales	[Weeksellaceae]	NA	NA	0.0349428	0.142383	0.105228	0.166041	0.222334	0.217555	0.15283	0.222677	0.19847	0.243769	0.209606	0.0313389	0.112149	0.0572339
New.CleanUp.ReferenceOTU8600	Bacteria	Bacteroidetes	Flavobacteriia	Flavobacteriales	[Weeksellaceae]	NA	NA	0.0349428	0.543199	0.03671	0.0600698	0.036928	0.100294	0.197089	0.152756	0.0401468	0.0792356	0.101075	0.063552	0.16873	0.249908
New.CleanUp.ReferenceOTU8648	Bacteria	Bacteroidetes	Flavobacteriia	Flavobacteriales	[Weeksellaceae]	NA	NA	0.121008	0.0651943	0.192166	0.0600698	0.173082	0.100294	0.315409	0.22789	0.13773	0.156057	0.185077	0.076466	0.10961	0.0615696
New.ReferenceOTU38	Bacteria	Bacteroidetes	Flavobacteriia	Flavobacteriales	[Weeksellaceae]	NA	NA	0.156869	0.0651943	0.156668	0.0600698	0.281766	0.0369322	0.0393154	0.0378679	0.0401468	0.0371903	0.0788697	0.0994061	0.1097	0.05439
95610	Bacteria	Bacteroidetes	Flavobacteriia	Flavobacteriales	Flavobacteriaceae	Capnocytophaga	NA	0.470763	0.629052	0.460603	0.445008	0.491788	0.489813	0.402118	0.505327	0.477535	0.463498	0.47168	0.0368928	0.501357	0.0857867
811516	Bacteria	Bacteroidetes	Flavobacteriia	Flavobacteriales	Flavobacteriaceae	Capnocytophaga	NA	0.249478	0.0651943	0.216669	0.0600698	0.293529	0.324963	0.400779	0.366681	0.111576	0.280969	0.296416	0.101051	0.147853	0.0993338
New.CleanUp.ReferenceOTU15131	Bacteria	Bacteroidetes	Flavobacteriia	Flavobacteriales	Flavobacteriaceae	Capnocytophaga	NA	0.0871012	0.0651943	0.130043	0.0600698	0.145425	0.0825529	0.0897284	0.109068	0.144446	0.270159	0.14023	0.0689557	0.085602	0.0318622
New.CleanUp.ReferenceOTU15297	Bacteria	Bacteroidetes	Flavobacteriia	Flavobacteriales	Flavobacteriaceae	Capnocytophaga	NA	0.198914	0.194637	0.171948	0.0600698	0.212618	0.191435	0.172954	0.204071	0.182325	0.095746	0.176525	0.0420843	0.156392	0.065296
New.CleanUp.ReferenceOTU15533	Bacteria	Bacteroidetes	Flavobacteriia	Flavobacteriales	Flavobacteriaceae	Capnocytophaga	NA	0.0871012	0.526961	0.171948	0.436728	0.121308	0.172992	0.160237	0.0378679	0.178593	0.164914	0.139319	0.0536389	0.305684	0.209603
New.CleanUp.ReferenceOTU17042	Bacteria	Bacteroidetes	Flavobacteriia	Flavobacteriales	Flavobacteriaceae	Capnocytophaga	NA	0.149743	0.317762	0.122928	0.187588	0.184768	0.213098	0.0393154	0.0378679	0.258873	0.239924	0.162308	0.099041	0.194505	0.0863465
New.CleanUp.ReferenceOTU20252	Bacteria	Bacteroidetes	Flavobacteriia	Flavobacteriales	Flavobacteriaceae	Capnocytophaga	NA	0.121008	0.363171	0.114793	0.166041	0.184768	0.210751	0.172954	0.0378679	0.258873	0.160639	0.170976	0.0739279	0.191253	0.116864
New.CleanUp.ReferenceOTU5513	Bacteria	Bacteroidetes	Flavobacteriia	Flavobacteriales	Flavobacteriaceae	Capnocytophaga	NA	0.0349428	0.0651943	0.03671	0.0600698	0.036928	0.0369322	0.0393154	0.0378679	0.295022	0.337275	0.130557	0.144381	0.0492292	0.0156337
New.ReferenceOTU166	Bacteria	Bacteroidetes	Flavobacteriia	Flavobacteriales	Flavobacteriaceae	Capnocytophaga	NA	0.391277	0.828139	0.40005	0.262851	0.380605	0.391321	0.32719	0.365368	0.459574	0.397683	0.386957	0.0435567	0.470579	0.246484
New.ReferenceOTU74	Bacteria	Bacteroidetes	Flavobacteriia	Flavobacteriales	Flavobacteriaceae	Capnocytophaga	NA	0.360879	0.94715	0.453512	0.787317	0.3589	0.469453	0.408857	0.217028	0.468	0.44622	0.394743	0.0966069	0.637214	0.276103
New.ReferenceOTU88	Bacteria	Bacteroidetes	Flavobacteriia	Flavobacteriales	Flavobacteriaceae	Capnocytophaga	NA	0.32076	0.774538	0.255389	0.540935	0.432399	0.4706	0.359424	0.196514	0.529497	0.435975	0.404068	0.115803	0.472905	0.235281
New.ReferenceOTU209	Bacteria	Bacteroidetes	Flavobacteriia	Flavobacteriales	Flavobacteriaceae	Flavobacterium	NA	0.374599	0.0651943	0.363813	0.0600698	0.442154	0.203158	0.377206	0.527614	0.275368	0.598141	0.40394	0.149685	0.215919	0.177068
1033754	Bacteria	Bacteroidetes	Flavobacteriia	Flavobacteriales	Flavobacteriaceae	NA	NA	0.0349428	0.0651943	0.03671	0.0600698	0.036928	0.0825529	0.0393154	0.0378679	0.438629	0.309064	0.157393	0.173459	0.0492292	0.0156337
New.CleanUp.ReferenceOTU12950	Bacteria	Bacteroidetes	Flavobacteriia	Flavobacteriales	Flavobacteriaceae	NA	NA	0.0871012	0.0651943	0.03671	0.0600698	0.103903	0.0369322	0.0393154	0.252788	0.099216	0.275783	0.134656	0.104607	0.0622688	0.0206825
New.CleanUp.ReferenceOTU15077	Bacteria	Bacteroidetes	Flavobacteriia	Flavobacteriales	Flavobacteriaceae	NA	NA	0.286945	0.0651943	0.27693	0.0600698	0.396282	0.360628	0.0393154	0.0378679	0.360597	0.458537	0.275538	0.186993	0.172285	0.126699
New.ReferenceOTU164	Bacteria	Bacteroidetes	Flavobacteriia	Flavobacteriales	Flavobacteriaceae	NA	NA	0.0349428	0.0651943	0.0774215	0.0600698	0.128321	0.0825529	0.0393154	0.0378679	0.0401468	0.305704	0.105651	0.104264	0.0594071	0.0178601
New.ReferenceOTU20	Bacteria	Bacteroidetes	Flavobacteriia	Flavobacteriales	Flavobacteriaceae	NA	NA	0.141647	0.78653	0.219988	0.454172	0.402126	0.396874	0.0897284	0.109068	0.52572	0.371926	0.315907	0.176118	0.400584	0.289534
New.ReferenceOTU217	Bacteria	Bacteroidetes	Flavobacteriia	Flavobacteriales	Flavobacteriaceae	NA	NA	0.179127	0.0651943	0.03671	0.0600698	0.13458	0.0369322	0.0897284	0.245461	0.0401468	0.271815	0.136444	0.101559	0.0852752	0.0637841
4472239	Bacteria	Chlorobi	OPB56	NA	NA	NA	NA	0.543584	0.597244	0.544301	0.965198	0.551272	0.57693	0.620267	0.678333	0.512115	0.606006	0.590821	0.0578061	0.662582	0.203303
New.CleanUp.ReferenceOTU5660	Bacteria	Chlorobi	OPB56	NA	NA	NA	NA	0.208328	0.0651943	0.1946	0.0600698	0.0923391	0.217555	0.109243	0.152756	0.182325	0.281678	0.172649	0.070517	0.132048	0.0803774
New.ReferenceOTU11	Bacteria	Chlorobi	OPB56	NA	NA	NA	NA	0.252423	0.0651943	0.211352	0.443402	0.241754	0.249404	0.267669	0.347244	0.166004	0.258262	0.255056	0.0579777	0.243093	0.155849
New.ReferenceOTU183	Bacteria	Chlorobi	OPB56	NA	NA	NA	NA	0.191739	0.0651943	0.189638	0.429613	0.166333	0.132493	0.240912	0.249224	0.121635	0.185901	0.18275	0.053557	0.219046	0.152336
New.ReferenceOTU40	Bacteria	Chlorobi	OPB56	NA	NA	NA	NA	0.497954	0.0651943	0.47118	0.472938	0.412037	0.48816	0.563504	0.601987	0.606864	0.482449	0.525833	0.0775056	0.376817	0.208108
3781082	Bacteria	Chloroflexi	Anaerolineae	Anaerolineales	Anaerolinaceae	SHD-231	NA	0.373144	0.0651943	0.36159	0.299595	0.293014	0.330667	0.281135	0.503957	0.340197	0.382233	0.3552	0.0812884	0.274881	0.143473
New.ReferenceOTU22	Bacteria	Elusimicrobia	Endomicrobia	NA	NA	NA	NA	0.340885	0.0651943	0.35098	0.0600698	0.036928	0.0369322	0.349915	0.432837	0.0401468	0.0371903	0.155658	0.184464	0.204282	0.163629
New.CleanUp.ReferenceOTU10894	Bacteria	Firmicutes	Bacilli	Gemellales	Gemellaceae	Gemella	NA	0.0349428	0.0651943	0.03671	0.0600698	0.150203	0.245289	0.0393154	0.0378679	0.0401468	0.292705	0.134255	0.113886	0.0492292	0.0156337
New.ReferenceOTU162	Bacteria	Firmicutes	Bacilli	Lactobacillales	Aerococcaceae	Facklamia	NA	0.0871012	0.819017	0.152188	0.499037	0.421409	0.376277	0.30308	0.265425	0.232238	0.364187	0.327103	0.0722048	0.389336	0.338746
854690	Bacteria	Firmicutes	Clostridia	Clostridiales	[Acidaminobacteraceae]	Fusibacter	NA	0.444983	0.585422	0.447491	0.727725	0.395183	0.453683	0.491678	0.469431	0.440842	0.435765	0.447763	0.0328318	0.551405	0.134623
2510539	Bacteria	Firmicutes	Clostridia	Clostridiales	[Acidaminobacteraceae]	Fusibacter	NA	0.436075	0.610519	0.406174	0.768284	0.391065	0.434282	0.499447	0.54447	0.447189	0.449102	0.460926	0.0536331	0.555263	0.168191
3452794	Bacteria	Firmicutes	Clostridia	Clostridiales	[Acidaminobacteraceae]	Fusibacter	NA	0.322196	0.404777	0.380331	0.136445	0.479519	0.494901	0.3622	0.249224	0.418773	0.344812	0.391571	0.0921562	0.310937	0.121375
3781081	Bacteria	Firmicutes	Clostridia	Clostridiales	[Acidaminobacteraceae]	Fusibacter	NA	0.3646	0.172546	0.136386	0.0600698	0.284173	0.329087	0.0393154	0.134809	0.480795	0.369697	0.27298	0.160938	0.1834	0.129579
4074664	Bacteria	Firmicutes	Clostridia	Clostridiales	[Acidaminobacteraceae]	Fusibacter	NA	0.225966	0.603804	0.280891	0.352254	0.321571	0.292738	0.309922	0.270958	0.375262	0.257252	0.304617	0.0420091	0.365729	0.166925
4355570	Bacteria	Firmicutes	Clostridia	Clostridiales	[Acidaminobacteraceae]	Fusibacter	NA	0.26051	0.758368	0.428971	0.808	0.399788	0.419472	0.500388	0.460541	0.439543	0.391435	0.435194	0.0408101	0.563962	0.263093
4379140	Bacteria	Firmicutes	Clostridia	Clostridiales	[Acidaminobacteraceae]	Fusibacter	NA	0.520752	0.784842	0.522813	0.809861	0.508869	0.541855	0.582549	0.581816	0.56845	0.49026	0.545633	0.0390505	0.659567	0.15943
New.CleanUp.ReferenceOTU11979	Bacteria	Firmicutes	Clostridia	Clostridiales	[Acidaminobacteraceae]	Fusibacter	NA	0.141647	0.0651943	0.14736	0.390061	0.154639	0.200419	0.0393154	0.0378679	0.216228	0.12607	0.12909	0.0771021	0.186066	0.141062
New.CleanUp.ReferenceOTU19996	Bacteria	Firmicutes	Clostridia	Clostridiales	[Acidaminobacteraceae]	Fusibacter	NA	0.369465	0.0651943	0.214944	0.0600698	0.305688	0.347778	0.412575	0.348953	0.0401468	0.0371903	0.248722	0.166253	0.177418	0.146805
New.CleanUp.ReferenceOTU2321	Bacteria	Firmicutes	Clostridia	Clostridiales	[Acidaminobacteraceae]	Fusibacter	NA	0.183623	0.0651943	0.229042	0.136445	0.128321	0.194569	0.0393154	0.0378679	0.0401468	0.238591	0.113135	0.0883663	0.153576	0.0700065
New.ReferenceOTU190	Bacteria	Firmicutes	Clostridia	Clostridiales	[Acidaminobacteraceae]	Fusibacter	NA	0.309088	0.42107	0.303459	0.136445	0.334654	0.248061	0.270576	0.367969	0.360295	0.254128	0.305947	0.0546106	0.292515	0.117301
New.ReferenceOTU59	Bacteria	Firmicutes	Clostridia	Clostridiales	[Acidaminobacteraceae]	Fusibacter	NA	0.324973	0.474927	0.349638	0.531349	0.217655	0.232868	0.37497	0.417136	0.336508	0.305704	0.31414	0.0784785	0.420222	0.0989888
New.ReferenceOTU89	Bacteria	Firmicutes	Clostridia	Clostridiales	[Acidaminobacteraceae]	Fusibacter	NA	0.460821	0.172546	0.387068	0.136445	0.451849	0.483565	0.134849	0.22789	0.40915	0.49806	0.36756	0.150322	0.28922	0.159138
3198310	Bacteria	Firmicutes	Clostridia	Clostridiales	[Mogibacteriaceae]	Anaerovorax	NA	0.398696	0.0651943	0.363081	0.0600698	0.341719	0.250721	0.447845	0.445993	0.408377	0.395021	0.381613	0.0750356	0.22176	0.184332
4461904	Bacteria	Firmicutes	Clostridia	Clostridiales	[Mogibacteriaceae]	Anaerovorax	NA	0.266534	0.172546	0.287587	0.316724	0.23211	0.132493	0.134849	0.245461	0.292743	0.285781	0.220573	0.0711615	0.260848	0.0623611
4463352	Bacteria	Firmicutes	Clostridia	Clostridiales	[Mogibacteriaceae]	Anaerovorax	NA	0.345294	0.0651943	0.376536	0.0600698	0.251149	0.217555	0.0393154	0.0378679	0.170462	0.12607	0.140403	0.0895079	0.211774	0.172698
New.CleanUp.ReferenceOTU17703	Bacteria	Firmicutes	Clostridia	Clostridiales	[Mogibacteriaceae]	Anaerovorax	NA	0.252423	0.0651943	0.264209	0.0600698	0.121308	0.261524	0.0393154	0.0378679	0.0401468	0.0371903	0.0895588	0.0905101	0.160474	0.1131
2915419	Bacteria	Firmicutes	Clostridia	Clostridiales	[Mogibacteriaceae]	NA	NA	0.298988	0.0651943	0.24409	0.0600698	0.265915	0.273636	0.12344	0.361269	0.0401468	0.0371903	0.1836	0.135707	0.167085	0.122695
4313395	Bacteria	Firmicutes	Clostridia	Clostridiales	[Mogibacteriaceae]	NA	NA	0.198914	0.0651943	0.211352	0.0600698	0.150203	0.18101	0.296495	0.109068	0.185866	0.0792356	0.16698	0.0757127	0.133883	0.082456
4355787	Bacteria	Firmicutes	Clostridia	Clostridiales	[Mogibacteriaceae]	NA	NA	0.239707	0.0651943	0.203513	0.0600698	0.036928	0.0369322	0.395156	0.278495	0.0401468	0.0371903	0.137475	0.158767	0.142121	0.0929912
4425649	Bacteria	Firmicutes	Clostridia	Clostridiales	[Mogibacteriaceae]	NA	NA	0.322196	0.0651943	0.236996	0.0600698	0.036928	0.0369322	0.0393154	0.0378679	0.260099	0.0371903	0.0747221	0.0908201	0.171114	0.130021
1778275	Bacteria	Firmicutes	Clostridia	Clostridiales	[Tissierellaceae]	Helcococcus	NA	0.405457	0.0651943	0.509851	0.0600698	0.036928	0.0369322	0.294495	0.307168	0.0401468	0.412152	0.18797	0.169287	0.260143	0.232023
4425650	Bacteria	Firmicutes	Clostridia	Clostridiales	[Tissierellaceae]	Helcococcus	NA	0.346591	0.0651943	0.365788	0.668018	0.466607	0.526171	0.452109	0.35062	0.099216	0.133371	0.338016	0.181118	0.361398	0.2463
3466729	Bacteria	Firmicutes	Clostridia	Clostridiales	[Tissierellaceae]	NA	NA	0.216504	0.647638	0.33418	0.752237	0.391652	0.414695	0.330311	0.241477	0.460636	0.432006	0.378463	0.0802368	0.48764	0.253427
4408771	Bacteria	Firmicutes	Clostridia	Clostridiales	[Tissierellaceae]	NA	NA	0.471558	0.0651943	0.340441	0.0600698	0.330963	0.349857	0.445132	0.50642	0.283709	0.329127	0.374201	0.0838997	0.234316	0.205353
New.CleanUp.ReferenceOTU4466	Bacteria	Firmicutes	Clostridia	Clostridiales	[Tissierellaceae]	NA	NA	0.0349428	0.227612	0.14212	0.413795	0.169796	0.163827	0.144472	0.109068	0.267043	0.242512	0.182786	0.0601613	0.204618	0.160187
New.CleanUp.ReferenceOTU9356	Bacteria	Firmicutes	Clostridia	Clostridiales	[Tissierellaceae]	NA	NA	0.0349428	0.172546	0.130043	0.539616	0.113303	0.272707	0.0393154	0.0378679	0.130211	0.139875	0.122213	0.0861276	0.219287	0.221166
New.ReferenceOTU169	Bacteria	Firmicutes	Clostridia	Clostridiales	[Tissierellaceae]	Parvimonas	NA	0.0349428	0.468352	0.03671	0.0600698	0.113303	0.0369322	0.323924	0.166724	0.206632	0.249722	0.182873	0.101319	0.150019	0.212531
New.ReferenceOTU188	Bacteria	Firmicutes	Clostridia	Clostridiales	[Tissierellaceae]	Parvimonas	NA	0.0349428	0.0651943	0.0774215	0.0600698	0.113303	0.347476	0.0393154	0.0378679	0.130211	0.342865	0.168506	0.141917	0.0594071	0.0178601
New.ReferenceOTU48	Bacteria	Firmicutes	Clostridia	Clostridiales	Clostridiaceae	Clostridium	NA	0.255236	0.0651943	0.189638	0.0600698	0.216019	0.243858	0.29844	0.30232	0.216228	0.220083	0.249491	0.0407683	0.142535	0.0960944
4379141	Bacteria	Firmicutes	Clostridia	Clostridiales	Lachnospiraceae	Coprococcus	NA	0.187814	0.349929	0.201397	0.355966	0.205238	0.215364	0.24305	0.31455	0.380932	0.263092	0.270371	0.0666977	0.273777	0.0916202
875224	Bacteria	Firmicutes	Clostridia	Clostridiales	Lachnospiraceae	NA	NA	0.428888	0.0651943	0.453932	0.136445	0.483153	0.493874	0.354397	0.414611	0.252411	0.396301	0.399125	0.0892318	0.271115	0.199042
2137746	Bacteria	Firmicutes	Clostridia	Clostridiales	Lachnospiraceae	NA	NA	0.0349428	0.0651943	0.230436	0.0600698	0.214341	0.200419	0.329698	0.374068	0.391481	0.251962	0.293661	0.0825318	0.0976608	0.0894987
2252255	Bacteria	Firmicutes	Clostridia	Clostridiales	Lachnospiraceae	NA	NA	0.366498	0.864606	0.343734	0.89511	0.44404	0.487244	0.337835	0.373483	0.486747	0.463776	0.432187	0.062442	0.617487	0.303358
2293557	Bacteria	Firmicutes	Clostridia	Clostridiales	Lachnospiraceae	NA	NA	0.362394	0.0651943	0.365255	0.0600698	0.427268	0.348974	0.514993	0.531243	0.489068	0.43073	0.457046	0.0680402	0.213228	0.17391
3645621	Bacteria	Firmicutes	Clostridia	Clostridiales	Lachnospiraceae	NA	NA	0.431098	0.0651943	0.397802	0.0600698	0.36116	0.213098	0.406612	0.482348	0.248234	0.160639	0.312015	0.124213	0.238541	0.203587
3757252	Bacteria	Firmicutes	Clostridia	Clostridiales	Lachnospiraceae	NA	NA	0.208328	0.240802	0.168459	0.42395	0.217655	0.23937	0.109243	0.0378679	0.381835	0.179631	0.194267	0.11804	0.260384	0.112986
4483152	Bacteria	Firmicutes	Clostridia	Clostridiales	Lachnospiraceae	NA	NA	0.416807	0.818678	0.495783	0.88793	0.518132	0.560982	0.481094	0.526256	0.479648	0.415089	0.496867	0.0503182	0.6548	0.23319
New.CleanUp.ReferenceOTU14834	Bacteria	Firmicutes	Clostridia	Clostridiales	Lachnospiraceae	NA	NA	0.179127	0.194637	0.164768	0.166041	0.23211	0.248061	0.0897284	0.152756	0.182325	0.133371	0.173058	0.0602155	0.176143	0.0139327
New.CleanUp.ReferenceOTU16563	Bacteria	Firmicutes	Clostridia	Clostridiales	Lachnospiraceae	NA	NA	0.121008	0.0651943	0.1946	0.166041	0.189904	0.283077	0.109243	0.22789	0.0401468	0.117715	0.161329	0.0887353	0.136711	0.0564877
New.CleanUp.ReferenceOTU18380	Bacteria	Firmicutes	Clostridia	Clostridiales	Lachnospiraceae	NA	NA	0.0349428	0.430791	0.03671	0.0600698	0.113303	0.113242	0.0393154	0.0378679	0.0401468	0.12607	0.078324	0.0432163	0.140628	0.193781
New.CleanUp.ReferenceOTU20333	Bacteria	Firmicutes	Clostridia	Clostridiales	Lachnospiraceae	NA	NA	0.315722	0.0651943	0.256326	0.0600698	0.207163	0.123674	0.341577	0.379126	0.156095	0.0371903	0.207471	0.13123	0.174328	0.131252
New.CleanUp.ReferenceOTU21023	Bacteria	Firmicutes	Clostridia	Clostridiales	Lachnospiraceae	NA	NA	0.163241	0.0651943	0.136386	0.0600698	0.287628	0.292043	0.15283	0.178213	0.130211	0.12607	0.194499	0.0761639	0.106223	0.0515569
New.CleanUp.ReferenceOTU3350	Bacteria	Firmicutes	Clostridia	Clostridiales	Lachnospiraceae	NA	NA	0.301669	0.0651943	0.274856	0.0600698	0.279901	0.200419	0.273368	0.2594	0.0401468	0.0371903	0.181737	0.114328	0.175447	0.130744
New.ReferenceOTU109	Bacteria	Firmicutes	Clostridia	Clostridiales	Lachnospiraceae	NA	NA	0.45956	0.0651943	0.379761	0.136445	0.430342	0.469404	0.226503	0.442882	0.408996	0.436603	0.402455	0.088388	0.26024	0.189193
New.ReferenceOTU15	Bacteria	Firmicutes	Clostridia	Clostridiales	Lachnospiraceae	NA	NA	0.39206	0.142383	0.391286	0.0600698	0.317049	0.258115	0.409855	0.437358	0.287126	0.145751	0.309209	0.106236	0.24645	0.171024
New.ReferenceOTU19	Bacteria	Firmicutes	Clostridia	Clostridiales	Lachnospiraceae	NA	NA	0.236079	0.212487	0.250492	0.36965	0.302178	0.338744	0.349451	0.289452	0.260099	0.179631	0.286593	0.0617489	0.267177	0.0700884
New.ReferenceOTU199	Bacteria	Firmicutes	Clostridia	Clostridiales	Lachnospiraceae	NA	NA	0.0349428	0.194637	0.130043	0.454172	0.158782	0.188142	0.109243	0.210861	0.170462	0.117715	0.159201	0.0396238	0.203449	0.179557
New.ReferenceOTU205	Bacteria	Firmicutes	Clostridia	Clostridiales	Lachnospiraceae	NA	NA	0.232228	0.773543	0.393762	0.569038	0.470854	0.449972	0.279898	0.285279	0.419175	0.450074	0.392542	0.0867689	0.492143	0.232618
New.ReferenceOTU221	Bacteria	Firmicutes	Clostridia	Clostridiales	Lachnospiraceae	NA	NA	0.141647	0.142383	0.164768	0.243504	0.203256	0.248061	0.12344	0.166724	0.185866	0.0792356	0.167764	0.0597293	0.173075	0.0481627
New.ReferenceOTU4	Bacteria	Firmicutes	Clostridia	Clostridiales	Lachnospiraceae	NA	NA	0.121008	0.42107	0.14736	0.652407	0.140244	0.197559	0.287012	0.22789	0.276344	0.194305	0.220559	0.0552275	0.335461	0.251102
New.ReferenceOTU50	Bacteria	Firmicutes	Clostridia	Clostridiales	Lachnospiraceae	NA	NA	0.295467	0.0651943	0.342487	0.0600698	0.235894	0.248061	0.477003	0.529897	0.402894	0.399762	0.382252	0.119111	0.190804	0.149255
New.ReferenceOTU57	Bacteria	Firmicutes	Clostridia	Clostridiales	Lachnospiraceae	NA	NA	0.0871012	0.848314	0.318814	0.859275	0.036928	0.0369322	0.0393154	0.0378679	0.370697	0.287095	0.134806	0.152651	0.528376	0.387511
2252258	Bacteria	Firmicutes	Clostridia	Clostridiales	NA	NA	NA	0.249478	0.0651943	0.122928	0.0600698	0.26434	0.100294	0.0393154	0.0378679	0.0401468	0.0371903	0.0865256	0.0905414	0.124417	0.0881104
2293554	Bacteria	Firmicutes	Clostridia	Clostridiales	NA	NA	NA	0.250968	0.0651943	0.199209	0.0600698	0.350321	0.264766	0.0897284	0.0378679	0.291967	0.267596	0.217041	0.123711	0.14386	0.0961677
3452788	Bacteria	Firmicutes	Clostridia	Clostridiales	NA	NA	NA	0.132253	0.0651943	0.14212	0.0600698	0.166333	0.246689	0.273368	0.0378679	0.0401468	0.0371903	0.133599	0.11008	0.0999093	0.0432827
3466725	Bacteria	Firmicutes	Clostridia	Clostridiales	NA	NA	NA	0.246387	0.0651943	0.258161	0.0600698	0.228096	0.237803	0.274723	0.3237	0.279195	0.223548	0.261178	0.0386623	0.157453	0.109615
3466726	Bacteria	Firmicutes	Clostridia	Clostridiales	NA	NA	NA	0.476572	0.329516	0.330055	0.706777	0.443346	0.520764	0.447147	0.496368	0.422825	0.398669	0.454853	0.045699	0.46073	0.178029
3769032	Bacteria	Firmicutes	Clostridia	Clostridiales	NA	NA	NA	0.410176	0.0651943	0.376385	0.819458	0.362807	0.354104	0.490802	0.401144	0.399463	0.335723	0.390674	0.0554003	0.417803	0.309534
4115406	Bacteria	Firmicutes	Clostridia	Clostridiales	NA	NA	NA	0.0349428	0.0651943	0.03671	0.0600698	0.265132	0.250721	0.0393154	0.0378679	0.304798	0.188824	0.18111	0.116523	0.0492292	0.0156337
New.CleanUp.ReferenceOTU20904	Bacteria	Firmicutes	Clostridia	Clostridiales	NA	NA	NA	0.106851	0.0651943	0.230436	0.0600698	0.150203	0.132493	0.22912	0.33699	0.275368	0.216426	0.223433	0.0765592	0.115638	0.0793479
New.CleanUp.ReferenceOTU20926	Bacteria	Firmicutes	Clostridia	Clostridiales	NA	NA	NA	0.228124	0.0651943	0.156668	0.344418	0.036928	0.100294	0.21171	0.166724	0.111576	0.145751	0.12883	0.0602483	0.198601	0.117884
New.ReferenceOTU71	Bacteria	Firmicutes	Clostridia	Clostridiales	NA	NA	NA	0.0871012	0.0651943	0.03671	0.0600698	0.0766615	0.0369322	0.0393154	0.0378679	0.331275	0.208444	0.121749	0.122045	0.0622688	0.0206825
293191	Bacteria	Firmicutes	Clostridia	Clostridiales	Peptococcaceae	Peptococcus	NA	0.213896	0.0651943	0.280891	0.0600698	0.223823	0.317781	0.399873	0.268248	0.375016	0.239924	0.304111	0.0724391	0.155013	0.110142
New.CleanUp.ReferenceOTU6719	Bacteria	Firmicutes	Clostridia	Clostridiales	Peptococcaceae	Peptococcus	NA	0.213896	0.0651943	0.201397	0.0600698	0.184768	0.319189	0.374318	0.232728	0.35561	0.223548	0.281693	0.0782583	0.135139	0.0839053
1140784	Bacteria	Firmicutes	Clostridia	Clostridiales	Peptostreptococcaceae	Filifactor	NA	0.257929	0.811317	0.338598	0.766678	0.276006	0.347778	0.444529	0.345491	0.390293	0.270159	0.345709	0.0668187	0.54363	0.285815
4411083	Bacteria	Firmicutes	Clostridia	Clostridiales	Peptostreptococcaceae	Filifactor	NA	0.377997	0.598363	0.46511	0.664946	0.402126	0.349564	0.436036	0.35062	0.297953	0.316581	0.358813	0.051922	0.526604	0.129297
2214214	Bacteria	Firmicutes	Clostridia	Clostridiales	Peptostreptococcaceae	NA	NA	0.291736	0.0651943	0.21835	0.0600698	0.249174	0.310788	0.0393154	0.134809	0.0401468	0.0371903	0.135237	0.119713	0.158838	0.115077
3472257	Bacteria	Firmicutes	Clostridia	Clostridiales	Peptostreptococcaceae	NA	NA	0.236079	0.636924	0.296254	0.702609	0.37603	0.392715	0.341577	0.311692	0.400162	0.307645	0.35497	0.0405033	0.467966	0.23584
4394001	Bacteria	Firmicutes	Clostridia	Clostridiales	Peptostreptococcaceae	NA	NA	0.305488	0.599472	0.394338	0.778038	0.400098	0.395566	0.35129	0.354617	0.485425	0.382546	0.394923	0.048784	0.519334	0.211899
4479959	Bacteria	Firmicutes	Clostridia	Clostridiales	Peptostreptococcaceae	NA	NA	0.331011	0.709748	0.40403	0.728189	0.398323	0.395271	0.432244	0.472108	0.446092	0.322577	0.411103	0.052237	0.543245	0.205224
New.CleanUp.ReferenceOTU1114	Bacteria	Firmicutes	Clostridia	Clostridiales	Peptostreptococcaceae	NA	NA	0.163241	0.0651943	0.0774215	0.0600698	0.239472	0.0369322	0.411422	0.500405	0.248234	0.188824	0.270881	0.164559	0.0914817	0.0483902
New.CleanUp.ReferenceOTU13468	Bacteria	Firmicutes	Clostridia	Clostridiales	Peptostreptococcaceae	NA	NA	0.174275	0.0651943	0.20755	0.0600698	0.103903	0.146979	0.25815	0.330669	0.0401468	0.0371903	0.15284	0.119346	0.126772	0.0753275
New.CleanUp.ReferenceOTU4646	Bacteria	Firmicutes	Clostridia	Clostridiales	Peptostreptococcaceae	NA	NA	0.106851	0.212487	0.03671	0.440117	0.189904	0.146979	0.109243	0.0378679	0.239071	0.176254	0.149887	0.0699414	0.199041	0.176209
New.ReferenceOTU117	Bacteria	Firmicutes	Clostridia	Clostridiales	Peptostreptococcaceae	NA	NA	0.232228	0.0651943	0.20755	0.232241	0.145425	0.168574	0.23643	0.22789	0.304798	0.196882	0.213333	0.0565628	0.184303	0.080254
New.ReferenceOTU222	Bacteria	Firmicutes	Clostridia	Clostridiales	Peptostreptococcaceae	NA	NA	0.43872	0.297489	0.406366	0.166041	0.380881	0.412911	0.476388	0.560579	0.40601	0.357278	0.432341	0.074483	0.327154	0.123233
New.ReferenceOTU52	Bacteria	Firmicutes	Clostridia	Clostridiales	Peptostreptococcaceae	NA	NA	0.375008	0.0651943	0.356498	0.0600698	0.279267	0.368803	0.364495	0.551919	0.192451	0.388077	0.357502	0.120226	0.214193	0.175183
New.ReferenceOTU6	Bacteria	Firmicutes	Clostridia	Clostridiales	Peptostreptococcaceae	NA	NA	0.294001	0.856528	0.404622	0.757209	0.442209	0.391478	0.300333	0.307168	0.435392	0.356593	0.372195	0.0614881	0.57809	0.271053
New.ReferenceOTU91	Bacteria	Firmicutes	Clostridia	Clostridiales	Peptostreptococcaceae	NA	NA	0.378578	0.0651943	0.358503	0.790154	0.320895	0.327877	0.487514	0.470146	0.429149	0.362526	0.399684	0.0725146	0.398107	0.298039
New.ReferenceOTU94	Bacteria	Firmicutes	Clostridia	Clostridiales	Peptostreptococcaceae	NA	NA	0.416175	0.474927	0.389335	0.506501	0.372379	0.364724	0.422182	0.41364	0.511038	0.473203	0.426194	0.0570202	0.446734	0.053527
4339348	Bacteria	Firmicutes	Clostridia	Clostridiales	Peptostreptococcaceae	Peptostreptococcus	anaerobius	0.0349428	0.0651943	0.105228	0.668621	0.036928	0.0369322	0.0393154	0.0378679	0.224681	0.0371903	0.0688192	0.0763619	0.218497	0.301461
1921818	Bacteria	Firmicutes	Clostridia	Clostridiales	Ruminococcaceae	Oscillospira	NA	0.27511	0.0651943	0.32533	0.286405	0.369666	0.322801	0.504137	0.424193	0.348493	0.415375	0.397444	0.0650535	0.23801	0.117201
1921821	Bacteria	Firmicutes	Clostridia	Clostridiales	Veillonellaceae	Schwartzia	NA	0.27511	0.0651943	0.199209	0.0600698	0.219252	0.237803	0.33212	0.394566	0.22266	0.317412	0.287302	0.0716662	0.149896	0.105441
4472240	Bacteria	Firmicutes	Erysipelotrichi	Erysipelotrichales	Erysipelotrichaceae	NA	NA	0.333035	0.722192	0.337249	0.901726	0.37423	0.416541	0.468467	0.444143	0.450642	0.413734	0.427959	0.0335766	0.57355	0.284886
New.CleanUp.ReferenceOTU5300	Bacteria	Firmicutes	Erysipelotrichi	Erysipelotrichales	Erysipelotrichaceae	NA	NA	0.319291	0.0651943	0.348268	0.0600698	0.158782	0.288453	0.273368	0.270958	0.216228	0.246214	0.242334	0.0481392	0.198206	0.157007
New.ReferenceOTU81	Bacteria	Firmicutes	Erysipelotrichi	Erysipelotrichales	Erysipelotrichaceae	NA	NA	0.141647	0.0651943	0.03671	0.0600698	0.363704	0.353276	0.0393154	0.0378679	0.347777	0.361466	0.250568	0.164296	0.0759053	0.0455476
2936048	Bacteria	Firmicutes	Erysipelotrichi	Erysipelotrichales	Erysipelotrichaceae	p-75-a5	NA	0.2925	0.0651943	0.171948	0.0600698	0.250169	0.281458	0.303972	0.134809	0.384694	0.355434	0.285089	0.088366	0.147428	0.109607
4319899	Bacteria	Fusobacteria	Fusobacteriia	Fusobacteriales	Fusobacteriaceae	Fusobacterium	NA	0.0349428	0.0651943	0.03671	0.0600698	0.036928	0.0369322	0.160237	0.367969	0.0401468	0.0371903	0.113234	0.134066	0.0492292	0.0156337
4333154	Bacteria	Fusobacteria	Fusobacteriia	Fusobacteriales	Fusobacteriaceae	Fusobacterium	NA	0.513629	1.0812	0.51191	0.775829	0.544463	0.542388	0.633219	0.623202	0.659684	0.533894	0.589475	0.0553408	0.720642	0.270475
New.CleanUp.ReferenceOTU10617	Bacteria	Fusobacteria	Fusobacteriia	Fusobacteriales	Fusobacteriaceae	Fusobacterium	NA	0.187814	0.568021	0.189638	0.316724	0.0766615	0.0825529	0.12344	0.0378679	0.161232	0.107881	0.0982724	0.0425498	0.315549	0.178805
New.CleanUp.ReferenceOTU18904	Bacteria	Fusobacteria	Fusobacteriia	Fusobacteriales	Fusobacteriaceae	Fusobacterium	NA	0.0871012	0.0651943	0.0934388	0.0600698	0.199102	0.153112	0.18365	0.333903	0.0824814	0.229979	0.197038	0.0837298	0.076451	0.0163
New.ReferenceOTU136	Bacteria	Fusobacteria	Fusobacteriia	Fusobacteriales	Fusobacteriaceae	Fusobacterium	NA	0.286945	0.769736	0.284628	0.914185	0.393041	0.39378	0.460034	0.348953	0.483751	0.326656	0.401036	0.0611297	0.563873	0.326479
New.CleanUp.ReferenceOTU14198	Bacteria	Fusobacteria	Fusobacteriia	Fusobacteriales	Leptotrichiaceae	Leptotrichia	NA	0.342275	0.304657	0.248426	0.0600698	0.036928	0.0369322	0.0897284	0.0378679	0.32365	0.0371903	0.0937162	0.114585	0.238857	0.125275
New.ReferenceOTU113	Bacteria	Fusobacteria	Fusobacteriia	Fusobacteriales	Leptotrichiaceae	Leptotrichia	NA	0.179127	0.0651943	0.14212	0.0600698	0.306537	0.280633	0.251005	0.134809	0.256358	0.328431	0.259629	0.0678826	0.111628	0.0585952
New.CleanUp.ReferenceOTU4102	Bacteria	Fusobacteria	Fusobacteriia	Fusobacteriales	Leptotrichiaceae	NA	NA	0.0349428	0.0651943	0.03671	0.0600698	0.21085	0.298687	0.0393154	0.0378679	0.13773	0.26493	0.164897	0.111949	0.0492292	0.0156337
New.ReferenceOTU114	Bacteria	Fusobacteria	Fusobacteriia	Fusobacteriales	Leptotrichiaceae	NA	NA	0.156869	0.0651943	0.0774215	0.0600698	0.374077	0.309189	0.28235	0.399156	0.0401468	0.0371903	0.240352	0.16184	0.0898887	0.0452431
New.ReferenceOTU63	Bacteria	Fusobacteria	Fusobacteriia	Fusobacteriales	Leptotrichiaceae	NA	NA	0.0349428	0.0651943	0.03671	0.0600698	0.036928	0.0369322	0.0393154	0.0378679	0.130211	0.453664	0.122487	0.166407	0.0492292	0.0156337
2171541	Bacteria	GN02	BD1-5	NA	NA	NA	NA	0.335379	0.668975	0.335312	0.607321	0.302178	0.314377	0.264637	0.0378679	0.402051	0.316162	0.272879	0.123643	0.486747	0.176626
2836860	Bacteria	GN02	BD1-5	NA	NA	NA	NA	0.213896	0.651593	0.192166	0.465292	0.226702	0.309189	0.0393154	0.109068	0.268138	0.263092	0.202584	0.105173	0.380737	0.219019
New.CleanUp.ReferenceOTU10346	Bacteria	GN02	BD1-5	NA	NA	NA	NA	0.0349428	0.0651943	0.264209	0.0600698	0.187387	0.0369322	0.0393154	0.0378679	0.0401468	0.0371903	0.0631399	0.060881	0.106104	0.106229
New.CleanUp.ReferenceOTU12750	Bacteria	GN02	BD1-5	NA	NA	NA	NA	0.174275	0.488493	0.164768	0.204914	0.036928	0.0369322	0.0393154	0.0378679	0.099216	0.0371903	0.0479083	0.0251517	0.258113	0.154539
New.CleanUp.ReferenceOTU18148	Bacteria	GN02	BD1-5	NA	NA	NA	NA	0.149743	0.0651943	0.294713	0.0600698	0.158782	0.237803	0.0393154	0.0378679	0.0824814	0.284441	0.140115	0.104555	0.14243	0.109533
New.ReferenceOTU124	Bacteria	GN02	BD1-5	NA	NA	NA	NA	0.205345	0.0651943	0.306569	0.0600698	0.297513	0.352156	0.337283	0.0378679	0.185866	0.315739	0.254404	0.121351	0.159295	0.119039
New.ReferenceOTU175	Bacteria	GN02	BD1-5	NA	NA	NA	NA	0.295467	0.874348	0.360064	0.553884	0.0923391	0.158697	0.144472	0.0378679	0.304798	0.238591	0.162794	0.0967814	0.520941	0.259937
New.ReferenceOTU67	Bacteria	GN02	BD1-5	NA	NA	NA	NA	0.163241	0.0651943	0.221587	0.0600698	0.307375	0.365422	0.0393154	0.0378679	0.235736	0.199363	0.197513	0.135824	0.127523	0.0786524
4407555	Bacteria	Proteobacteria	Alphaproteobacteria	NA	NA	NA	NA	0.286945	0.0651943	0.184264	0.0600698	0.192328	0.177126	0.0393154	0.0378679	0.0401468	0.0371903	0.087329	0.0756042	0.149118	0.108327
New.CleanUp.ReferenceOTU1257	Bacteria	Proteobacteria	Alphaproteobacteria	NA	NA	NA	NA	0.237919	0.0651943	0.271248	0.0600698	0.036928	0.0369322	0.0393154	0.0378679	0.0401468	0.0371903	0.0380634	0.00136217	0.158608	0.111675
4418106	Bacteria	Proteobacteria	Betaproteobacteria	Burkholderiales	Alcaligenaceae	NA	NA	0.417641	0.0651943	0.0934388	0.0600698	0.036928	0.0369322	0.0393154	0.0378679	0.0401468	0.0792356	0.045071	0.0167871	0.159086	0.172993
New.CleanUp.ReferenceOTU21619	Bacteria	Proteobacteria	Betaproteobacteria	Burkholderiales	Alcaligenaceae	NA	NA	0.0349428	0.0651943	0.03671	0.0600698	0.036928	0.376473	0.0393154	0.0378679	0.0401468	0.0371903	0.0946536	0.138068	0.0492292	0.0156337
New.ReferenceOTU147	Bacteria	Proteobacteria	Betaproteobacteria	Burkholderiales	Burkholderiaceae	Lautropia	NA	0.270968	0.713351	0.411337	0.415904	0.371275	0.365653	0.238707	0.326103	0.370435	0.364596	0.339462	0.0521903	0.45289	0.186217
4425152	Bacteria	Proteobacteria	Betaproteobacteria	Burkholderiales	Comamonadaceae	Hylemonella	NA	0.294738	0.916185	0.379331	0.484589	0.179189	0.215364	0.234077	0.30559	0.363836	0.307645	0.267617	0.0692488	0.518711	0.276129
New.CleanUp.ReferenceOTU5512	Bacteria	Proteobacteria	Betaproteobacteria	Burkholderiales	Comamonadaceae	Hylemonella	NA	0.219007	0.0651943	0.255389	0.0600698	0.036928	0.0369322	0.0393154	0.0378679	0.144446	0.0371903	0.0554467	0.04361	0.149915	0.101896
971266	Bacteria	Proteobacteria	Betaproteobacteria	Burkholderiales	Comamonadaceae	Lampropedia	NA	0.348175	0.821199	0.413173	0.568532	0.249174	0.296108	0.27864	0.311692	0.364978	0.285781	0.297729	0.0389483	0.53777	0.210356
New.ReferenceOTU103	Bacteria	Proteobacteria	Betaproteobacteria	Burkholderiales	Comamonadaceae	Lampropedia	NA	0.255236	0.570166	0.238233	0.232241	0.113303	0.237803	0.144472	0.300624	0.235736	0.254128	0.214344	0.0708893	0.323969	0.16442
New.ReferenceOTU107	Bacteria	Proteobacteria	Betaproteobacteria	Burkholderiales	Comamonadaceae	Lampropedia	NA	0.423845	1.03647	0.449758	0.690365	0.430668	0.431607	0.429747	0.517768	0.516895	0.519595	0.47438	0.047889	0.65011	0.284155
410688	Bacteria	Proteobacteria	Betaproteobacteria	Burkholderiales	Comamonadaceae	NA	NA	0.19543	0.0651943	0.152188	0.0600698	0.128321	0.0369322	0.0393154	0.0378679	0.0401468	0.271815	0.0923996	0.0949513	0.118221	0.0666044
499118	Bacteria	Proteobacteria	Betaproteobacteria	Burkholderiales	Comamonadaceae	NA	NA	0.51146	0.722192	0.512945	0.767082	0.463393	0.53301	0.538899	0.560692	0.520791	0.533877	0.52511	0.0329339	0.628419	0.135443
4442930	Bacteria	Proteobacteria	Betaproteobacteria	Burkholderiales	Comamonadaceae	NA	NA	0.435688	0.0651943	0.430977	0.0600698	0.297513	0.236199	0.0393154	0.0378679	0.312236	0.314024	0.206192	0.132886	0.247982	0.214043
New.CleanUp.ReferenceOTU15088	Bacteria	Proteobacteria	Betaproteobacteria	Burkholderiales	Comamonadaceae	NA	NA	0.27203	0.457741	0.239447	0.311317	0.173082	0.254521	0.188428	0.307168	0.328978	0.366407	0.269764	0.0780261	0.320134	0.0963291
New.CleanUp.ReferenceOTU4281	Bacteria	Proteobacteria	Betaproteobacteria	Burkholderiales	Comamonadaceae	NA	NA	0.0349428	0.0651943	0.0774215	0.0600698	0.173082	0.213098	0.220956	0.280832	0.0824814	0.151116	0.186928	0.0678883	0.0594071	0.0178601
384573	Bacteria	Proteobacteria	Betaproteobacteria	Neisseriales	Neisseriaceae	Conchiformibius	kuhniae	0.106851	0.55344	0.105228	0.136445	0.140244	0.113242	0.0897284	0.0378679	0.268138	0.400243	0.17491	0.134542	0.225491	0.219103
New.CleanUp.ReferenceOTU10009	Bacteria	Proteobacteria	Betaproteobacteria	Neisseriales	Neisseriaceae	Conchiformibius	kuhniae	0.0349428	0.0651943	0.03671	0.0600698	0.280528	0.0825529	0.144472	0.256175	0.0401468	0.0792356	0.147185	0.0999181	0.0492292	0.0156337
New.CleanUp.ReferenceOTU2418	Bacteria	Proteobacteria	Betaproteobacteria	Neisseriales	Neisseriaceae	Conchiformibius	kuhniae	0.0349428	0.0651943	0.03671	0.0600698	0.399164	0.2409	0.0393154	0.0378679	0.0401468	0.0371903	0.132431	0.153696	0.0492292	0.0156337
New.CleanUp.ReferenceOTU5919	Bacteria	Proteobacteria	Betaproteobacteria	Neisseriales	Neisseriaceae	Conchiformibius	kuhniae	0.0349428	0.0651943	0.03671	0.0600698	0.385786	0.278095	0.0393154	0.0378679	0.0401468	0.0371903	0.1364	0.155249	0.0492292	0.0156337
New.CleanUp.ReferenceOTU6265	Bacteria	Proteobacteria	Betaproteobacteria	Neisseriales	Neisseriaceae	Conchiformibius	kuhniae	0.293255	0.0651943	0.199209	0.0600698	0.036928	0.0369322	0.0393154	0.0378679	0.0401468	0.0371903	0.0380634	0.00136217	0.154432	0.11276
New.CleanUp.ReferenceOTU6382	Bacteria	Proteobacteria	Betaproteobacteria	Neisseriales	Neisseriaceae	Conchiformibius	kuhniae	0.0349428	0.142383	0.105228	0.0600698	0.0766615	0.0369322	0.0393154	0.0378679	0.099216	0.306195	0.0993647	0.104479	0.0856559	0.0477057
New.CleanUp.ReferenceOTU6442	Bacteria	Proteobacteria	Betaproteobacteria	Neisseriales	Neisseriaceae	Conchiformibius	kuhniae	0.388376	0.354514	0.329751	0.0600698	0.0766615	0.0369322	0.0393154	0.0378679	0.0401468	0.0371903	0.0446857	0.0157142	0.283178	0.150667
New.ReferenceOTU18	Bacteria	Proteobacteria	Betaproteobacteria	Neisseriales	Neisseriaceae	Conchiformibius	kuhniae	0.290963	0.0651943	0.216669	0.0600698	0.273969	0.237803	0.381771	0.470003	0.228559	0.206288	0.299733	0.103941	0.158224	0.11449
904345	Bacteria	Proteobacteria	Betaproteobacteria	Neisseriales	Neisseriaceae	NA	NA	0.361893	0.172546	0.184264	0.0600698	0.103903	0.100294	0.0393154	0.0378679	0.313404	0.185901	0.130114	0.104917	0.194693	0.124738
1084952	Bacteria	Proteobacteria	Betaproteobacteria	Neisseriales	Neisseriaceae	NA	NA	0.413136	0.944915	0.460939	0.532063	0.393951	0.355461	0.472661	0.4075	0.412746	0.429506	0.411971	0.0388058	0.587763	0.243063
1560939	Bacteria	Proteobacteria	Betaproteobacteria	Neisseriales	Neisseriaceae	NA	NA	0.149743	0.0651943	0.545252	0.0600698	0.543567	0.469404	0.551163	0.636821	0.375508	0.185901	0.460394	0.160572	0.205065	0.230489
New.CleanUp.ReferenceOTU10909	Bacteria	Proteobacteria	Betaproteobacteria	Neisseriales	Neisseriaceae	NA	NA	0.330599	0.0651943	0.196945	0.0600698	0.113303	0.113242	0.0393154	0.0378679	0.0401468	0.095746	0.0732701	0.0379707	0.163202	0.128325
New.CleanUp.ReferenceOTU15425	Bacteria	Proteobacteria	Betaproteobacteria	Neisseriales	Neisseriaceae	NA	NA	0.121008	0.0651943	0.278277	0.0600698	0.036928	0.0369322	0.0393154	0.0378679	0.0401468	0.0371903	0.0380634	0.00136217	0.131137	0.101901
New.ReferenceOTU13	Bacteria	Proteobacteria	Betaproteobacteria	Neisseriales	Neisseriaceae	NA	NA	0.581035	0.172546	0.535138	0.0600698	0.036928	0.0369322	0.0393154	0.0378679	0.0401468	0.0371903	0.0380634	0.00136217	0.337197	0.259838
New.ReferenceOTU141	Bacteria	Proteobacteria	Betaproteobacteria	Neisseriales	Neisseriaceae	NA	NA	0.221414	0.0651943	0.288164	0.0600698	0.103903	0.40588	0.271986	0.390106	0.355932	0.312707	0.306752	0.110982	0.15871	0.114259
New.ReferenceOTU29	Bacteria	Proteobacteria	Betaproteobacteria	Neisseriales	Neisseriaceae	NA	NA	0.228124	0.0651943	0.46589	0.136445	0.507229	0.42431	0.498436	0.576487	0.468406	0.302167	0.462839	0.0932571	0.223913	0.17456
New.ReferenceOTU86	Bacteria	Proteobacteria	Betaproteobacteria	Neisseriales	Neisseriaceae	NA	NA	0.26299	0.780216	0.372986	0.788712	0.237108	0.163827	0.12344	0.109068	0.347777	0.242512	0.203955	0.089852	0.551226	0.27306
New.ReferenceOTU134	Bacteria	Proteobacteria	Betaproteobacteria	Neisseriales	Neisseriaceae	Neisseria	cinerea	0.179127	0.0651943	0.279597	0.0600698	0.036928	0.0825529	0.223784	0.210861	0.111576	0.156057	0.13696	0.0734513	0.145997	0.104657
New.ReferenceOTU43	Bacteria	Proteobacteria	Betaproteobacteria	Neisseriales	Neisseriaceae	Neisseria	cinerea	0.141647	0.0651943	0.306569	0.0600698	0.182039	0.0369322	0.166897	0.265425	0.0824814	0.0371903	0.128494	0.091574	0.14337	0.115018
4398612	Bacteria	Proteobacteria	Betaproteobacteria	Rhodocyclales	Rhodocyclaceae	Propionivibrio	NA	0.19543	0.0651943	0.221587	0.262851	0.277982	0.298687	0.396605	0.420756	0.359688	0.322577	0.346049	0.0561253	0.186266	0.0853525
689925	Bacteria	Proteobacteria	Deltaproteobacteria	Desulfobacterales	Desulfobulbaceae	Desulfobulbus	NA	0.246387	0.0651943	0.337521	0.0600698	0.321571	0.301168	0.0393154	0.367328	0.400855	0.340275	0.295086	0.130081	0.177293	0.137543
654665	Bacteria	Proteobacteria	Deltaproteobacteria	Desulfovibrionales	Desulfomicrobiaceae	Desulfomicrobium	NA	0.335762	0.453978	0.423527	0.704928	0.354134	0.355192	0.419123	0.460705	0.408996	0.41651	0.402443	0.0411823	0.479549	0.158391
4394002	Bacteria	Proteobacteria	Deltaproteobacteria	Desulfovibrionales	Desulfomicrobiaceae	NA	NA	0.398976	0.142383	0.30067	0.0600698	0.352677	0.358609	0.396605	0.445177	0.343325	0.292705	0.36485	0.0516064	0.225525	0.152774
4425648	Bacteria	Proteobacteria	Deltaproteobacteria	Desulfovibrionales	Desulfovibrionaceae	Desulfovibrio	NA	0.461184	0.0651943	0.332444	0.0600698	0.320895	0.346253	0.297474	0.464825	0.311645	0.386919	0.354668	0.062463	0.229723	0.199982
865090	Bacteria	Proteobacteria	Deltaproteobacteria	GMD14H09	NA	NA	NA	0.237919	0.0651943	0.114793	0.0600698	0.214341	0.274552	0.201043	0.359846	0.209155	0.196882	0.242637	0.0640339	0.119494	0.082717
4406247	Bacteria	Proteobacteria	Deltaproteobacteria	Myxococcales	NA	NA	NA	0.284405	0.0651943	0.221587	0.0600698	0.113303	0.242396	0.0393154	0.0378679	0.0401468	0.0371903	0.0850364	0.0826807	0.157814	0.112879
New.ReferenceOTU149	Bacteria	Proteobacteria	Epsilonproteobacteria	Campylobacterales	Campylobacteraceae	Arcobacter	cryaerophilus	0.5389	0.0651943	0.263378	0.0600698	0.418273	0.438335	0.0897284	0.0378679	0.358457	0.537349	0.313335	0.202355	0.231885	0.225504
4425150	Bacteria	Proteobacteria	Epsilonproteobacteria	Campylobacterales	Campylobacteraceae	Campylobacter	NA	0.499434	0.734664	0.514299	0.812857	0.445563	0.476233	0.554412	0.570282	0.392456	0.46075	0.483283	0.0676136	0.640314	0.15748
New.CleanUp.ReferenceOTU11905	Bacteria	Proteobacteria	Epsilonproteobacteria	Campylobacterales	Campylobacteraceae	Campylobacter	NA	0.106851	0.0651943	0.1946	0.0600698	0.222334	0.208316	0.0393154	0.0378679	0.248234	0.145751	0.150303	0.0928709	0.106679	0.0622455
128801	Bacteria	Proteobacteria	Epsilonproteobacteria	Campylobacterales	Helicobacteraceae	NA	NA	0.523054	0.585422	0.499568	0.0600698	0.44478	0.395712	0.404934	0.587674	0.44898	0.386333	0.444735	0.0746296	0.417028	0.240714
New.CleanUp.ReferenceOTU15788	Bacteria	Proteobacteria	Epsilonproteobacteria	Campylobacterales	Helicobacteraceae	NA	NA	0.255236	0.0651943	0.0934388	0.0600698	0.212618	0.191435	0.0393154	0.0378679	0.234008	0.271815	0.16451	0.10109	0.118485	0.0923408
New.ReferenceOTU168	Bacteria	Proteobacteria	Epsilonproteobacteria	Campylobacterales	NA	NA	NA	0.381956	0.0651943	0.328206	0.0600698	0.243961	0.177126	0.0393154	0.0378679	0.0401468	0.281678	0.136682	0.11201	0.208857	0.170278
337212	Bacteria	Proteobacteria	Gammaproteobacteria	Cardiobacteriales	Cardiobacteriaceae	NA	NA	0.385508	0.5093	0.429039	0.582324	0.393384	0.355461	0.325248	0.404209	0.459803	0.361252	0.383226	0.0469525	0.476543	0.0871909
4330462	Bacteria	Proteobacteria	Gammaproteobacteria	Cardiobacteriales	Cardiobacteriaceae	NA	NA	0.0871012	0.481151	0.171948	0.0600698	0.207163	0.184674	0.293474	0.245461	0.32851	0.298432	0.259619	0.0565107	0.200067	0.193356
New.ReferenceOTU176	Bacteria	Proteobacteria	Gammaproteobacteria	Cardiobacteriales	Cardiobacteriaceae	NA	NA	0.310243	0.0651943	0.320942	0.0600698	0.036928	0.100294	0.0393154	0.222677	0.331275	0.321808	0.175383	0.135131	0.189112	0.146127
New.ReferenceOTU213	Bacteria	Proteobacteria	Gammaproteobacteria	Cardiobacteriales	Cardiobacteriaceae	NA	NA	0.187814	0.819017	0.367533	0.610806	0.279901	0.337699	0.299393	0.210861	0.253751	0.30953	0.281856	0.044779	0.496293	0.276286
New.ReferenceOTU112	Bacteria	Proteobacteria	Gammaproteobacteria	Pasteurellales	Pasteurellaceae	Actinobacillus	NA	0.0349428	0.0651943	0.03671	0.0600698	0.320895	0.391478	0.261468	0.385826	0.404551	0.370635	0.355809	0.0545674	0.0492292	0.0156337
New.ReferenceOTU167	Bacteria	Proteobacteria	Gammaproteobacteria	Pasteurellales	Pasteurellaceae	Actinobacillus	NA	0.202213	0.227612	0.1946	0.0600698	0.238301	0.140168	0.350835	0.35062	0.111576	0.12607	0.219595	0.110874	0.171124	0.0753693
New.ReferenceOTU82	Bacteria	Proteobacteria	Gammaproteobacteria	Pasteurellales	Pasteurellaceae	Actinobacillus	NA	0.0349428	0.172546	0.192166	0.0600698	0.278628	0.259271	0.201043	0.321209	0.121635	0.356593	0.256397	0.0848139	0.114931	0.078936
435512	Bacteria	Proteobacteria	Gammaproteobacteria	Pasteurellales	Pasteurellaceae	NA	NA	0.266534	0.0651943	0.14736	0.243504	0.179189	0.123674	0.25815	0.345491	0.302812	0.41651	0.270971	0.107734	0.180648	0.0926731
4407554	Bacteria	Proteobacteria	Gammaproteobacteria	Pasteurellales	Pasteurellaceae	NA	NA	0.228124	0.0651943	0.394223	0.0600698	0.28298	0.200419	0.12344	0.268248	0.178593	0.322959	0.22944	0.0745413	0.186903	0.158725
New.CleanUp.ReferenceOTU15291	Bacteria	Proteobacteria	Gammaproteobacteria	Pasteurellales	Pasteurellaceae	NA	NA	0.0349428	0.531975	0.03671	0.335962	0.036928	0.0369322	0.0393154	0.0378679	0.0401468	0.0371903	0.0380634	0.00136217	0.234897	0.243399
New.CleanUp.ReferenceOTU15584	Bacteria	Proteobacteria	Gammaproteobacteria	Pasteurellales	Pasteurellaceae	NA	NA	0.0349428	0.0651943	0.03671	0.0600698	0.212618	0.217555	0.192895	0.364701	0.0401468	0.151116	0.196505	0.10537	0.0492292	0.0156337
New.CleanUp.ReferenceOTU4684	Bacteria	Proteobacteria	Gammaproteobacteria	Pasteurellales	Pasteurellaceae	NA	NA	0.0349428	0.491305	0.03671	0.0600698	0.214341	0.217555	0.160237	0.152756	0.178593	0.133371	0.176142	0.0340866	0.155757	0.223992
New.ReferenceOTU125	Bacteria	Proteobacteria	Gammaproteobacteria	Pasteurellales	Pasteurellaceae	NA	NA	0.313042	0.508103	0.351421	0.554463	0.402226	0.403056	0.432532	0.501848	0.472671	0.403851	0.43603	0.0423138	0.431757	0.11752
New.ReferenceOTU131	Bacteria	Proteobacteria	Gammaproteobacteria	Pasteurellales	Pasteurellaceae	NA	NA	0.244783	0.0651943	0.181399	0.136445	0.140244	0.177126	0.160237	0.0378679	0.206632	0.249722	0.161971	0.0718346	0.156955	0.0756128
New.ReferenceOTU156	Bacteria	Proteobacteria	Gammaproteobacteria	Pasteurellales	Pasteurellaceae	NA	NA	0.0349428	0.0651943	0.0774215	0.0600698	0.301271	0.140168	0.0393154	0.109068	0.0401468	0.0792356	0.118201	0.0978921	0.0594071	0.0178601
New.ReferenceOTU174	Bacteria	Proteobacteria	Gammaproteobacteria	Pasteurellales	Pasteurellaceae	NA	NA	0.26879	0.172546	0.122928	0.0600698	0.447859	0.440905	0.495079	0.222677	0.206632	0.314457	0.354601	0.123927	0.156084	0.0881132
New.ReferenceOTU2	Bacteria	Proteobacteria	Gammaproteobacteria	Pasteurellales	Pasteurellaceae	NA	NA	0.169007	0.430791	0.0934388	0.331469	0.240623	0.197559	0.134849	0.0378679	0.216228	0.210531	0.172943	0.0750593	0.256177	0.153016
New.ReferenceOTU83	Bacteria	Proteobacteria	Gammaproteobacteria	Pasteurellales	Pasteurellaceae	NA	NA	0.0349428	0.0651943	0.130043	0.0600698	0.103903	0.0369322	0.266169	0.339943	0.0401468	0.0371903	0.137381	0.132907	0.0725624	0.0405363
9466	Bacteria	Proteobacteria	Gammaproteobacteria	Pasteurellales	Pasteurellaceae	Pasteurella	NA	0.0349428	0.0651943	0.03671	0.0600698	0.036928	0.0369322	0.192895	0.2594	0.0824814	0.228429	0.139511	0.0994261	0.0492292	0.0156337
111313	Bacteria	Proteobacteria	Gammaproteobacteria	Pasteurellales	Pasteurellaceae	Pasteurella	NA	0.402234	1.03515	0.318452	0.785428	0.457025	0.462652	0.425274	0.348953	0.465228	0.445434	0.434094	0.0441955	0.635317	0.335228
851744	Bacteria	Proteobacteria	Gammaproteobacteria	Pasteurellales	Pasteurellaceae	Pasteurella	NA	0.228124	0.0651943	0.434564	0.0600698	0.413652	0.248061	0.548681	0.378034	0.283709	0.0371903	0.318221	0.173717	0.196988	0.176567
New.CleanUp.ReferenceOTU20964	Bacteria	Proteobacteria	Gammaproteobacteria	Pasteurellales	Pasteurellaceae	Pasteurella	NA	0.0349428	0.0651943	0.0774215	0.0600698	0.0766615	0.34656	0.231642	0.187992	0.0401468	0.0371903	0.153366	0.123975	0.0594071	0.0178601
New.CleanUp.ReferenceOTU5494	Bacteria	Proteobacteria	Gammaproteobacteria	Pasteurellales	Pasteurellaceae	Pasteurella	NA	0.183623	0.281619	0.0774215	0.219536	0.140244	0.140168	0.192895	0.196514	0.206632	0.176254	0.175451	0.0290009	0.19055	0.0855955
New.ReferenceOTU69	Bacteria	Proteobacteria	Gammaproteobacteria	Pasteurellales	Pasteurellaceae	Pasteurella	NA	0.0871012	0.473317	0.03671	0.293207	0.0766615	0.100294	0.0393154	0.0378679	0.0824814	0.095746	0.072061	0.0273103	0.222584	0.200632
913340	Bacteria	Proteobacteria	Gammaproteobacteria	Pseudomonadales	Moraxellaceae	Enhydrobacter	NA	0.637536	0.999535	0.603843	0.741547	0.461664	0.343736	0.486651	0.57064	0.584403	0.654518	0.516935	0.10985	0.745615	0.179139
New.CleanUp.ReferenceOTU13856	Bacteria	Proteobacteria	Gammaproteobacteria	Pseudomonadales	Moraxellaceae	Enhydrobacter	NA	0.36484	0.0651943	0.0774215	0.0600698	0.0766615	0.0369322	0.0393154	0.0378679	0.0401468	0.0371903	0.0446857	0.0157142	0.141881	0.148817
New.CleanUp.ReferenceOTU20783	Bacteria	Proteobacteria	Gammaproteobacteria	Pseudomonadales	Moraxellaceae	Enhydrobacter	NA	0.191739	0.0651943	0.249467	0.286405	0.0923391	0.0369322	0.160237	0.0378679	0.19847	0.172691	0.116423	0.070551	0.198201	0.0968515
New.CleanUp.ReferenceOTU2921	Bacteria	Proteobacteria	Gammaproteobacteria	Pseudomonadales	Moraxellaceae	Enhydrobacter	NA	0.198914	0.297489	0.227617	0.136445	0.0766615	0.0825529	0.0897284	0.178213	0.19847	0.234425	0.143342	0.0686544	0.215116	0.0668163
New.CleanUp.ReferenceOTU4542	Bacteria	Proteobacteria	Gammaproteobacteria	Pseudomonadales	Moraxellaceae	Enhydrobacter	NA	0.163241	0.487061	0.189638	0.0600698	0.13458	0.123674	0.0393154	0.249224	0.161232	0.304713	0.16879	0.0948379	0.225002	0.183433
New.ReferenceOTU26	Bacteria	Proteobacteria	Gammaproteobacteria	Pseudomonadales	Moraxellaceae	Enhydrobacter	NA	0.244783	0.227612	0.21835	0.0600698	0.036928	0.0369322	0.0897284	0.166724	0.144446	0.191622	0.111063	0.0665564	0.187704	0.0857911
886728	Bacteria	Proteobacteria	Gammaproteobacteria	Pseudomonadales	Moraxellaceae	Moraxella	NA	0.420276	0.661097	0.464717	0.348408	0.447355	0.352156	0.539849	0.237244	0.121635	0.444206	0.357074	0.154249	0.473624	0.133854
940702	Bacteria	Proteobacteria	Gammaproteobacteria	Pseudomonadales	Moraxellaceae	Moraxella	NA	0.0349428	0.0651943	0.221587	0.0600698	0.352677	0.191435	0.0393154	0.0378679	0.13773	0.292705	0.175288	0.129845	0.0954485	0.085125
New.CleanUp.ReferenceOTU1131	Bacteria	Proteobacteria	Gammaproteobacteria	Pseudomonadales	Moraxellaceae	Moraxella	NA	0.236079	0.0651943	0.160848	0.0600698	0.036928	0.0369322	0.15283	0.332842	0.144446	0.208444	0.15207	0.11174	0.130548	0.0842479
New.CleanUp.ReferenceOTU3509	Bacteria	Proteobacteria	Gammaproteobacteria	Pseudomonadales	Moraxellaceae	Moraxella	NA	0.132253	0.392492	0.156668	0.262851	0.0766615	0.0369322	0.240912	0.0378679	0.0401468	0.182842	0.10256	0.0879143	0.236066	0.118698
New.ReferenceOTU210	Bacteria	Proteobacteria	Gammaproteobacteria	Pseudomonadales	Moraxellaceae	Moraxella	NA	0.44525	1.07859	0.509211	0.253635	0.633782	0.652485	0.700647	0.723386	0.583873	0.579475	0.645608	0.0590774	0.571672	0.354966
New.ReferenceOTU216	Bacteria	Proteobacteria	Gammaproteobacteria	Pseudomonadales	Moraxellaceae	Moraxella	NA	0.352992	0.741916	0.37393	0.501897	0.192328	0.250721	0.407026	0.109068	0.489119	0.457377	0.317607	0.155309	0.492684	0.178716
New.ReferenceOTU25	Bacteria	Proteobacteria	Gammaproteobacteria	Pseudomonadales	Moraxellaceae	Moraxella	NA	0.132253	0.471686	0.156668	0.0600698	0.241754	0.231138	0.274723	0.289452	0.211592	0.179631	0.238048	0.0404012	0.205169	0.18235
New.ReferenceOTU37	Bacteria	Proteobacteria	Gammaproteobacteria	Pseudomonadales	Moraxellaceae	Moraxella	NA	0.121008	0.450091	0.0934388	0.0600698	0.228096	0.237803	0.296495	0.326103	0.263655	0.259256	0.268568	0.0368388	0.181152	0.181015
4398614	Bacteria	Proteobacteria	Gammaproteobacteria	Xanthomonadales	Xanthomonadaceae	NA	NA	0.366264	0.902562	0.388337	0.511778	0.370956	0.398016	0.21493	0.210861	0.418638	0.373372	0.331129	0.0932405	0.542235	0.248605
4467221	Bacteria	Proteobacteria	Gammaproteobacteria	Xanthomonadales	Xanthomonadaceae	NA	NA	0.380664	0.713559	0.437253	0.522396	0.166333	0.188142	0.0393154	0.0378679	0.447551	0.270159	0.191561	0.154374	0.513468	0.145559
3781084	Bacteria	Spirochaetes	MVP-15	PL-11B10	NA	NA	NA	0.374804	0.0651943	0.295744	0.0600698	0.261903	0.367918	0.0393154	0.0378679	0.461385	0.309993	0.246397	0.174149	0.198953	0.160698
4357083	Bacteria	Spirochaetes	Spirochaetes	NA	NA	NA	NA	0.269889	0.0651943	0.269747	0.0600698	0.291443	0.323675	0.267669	0.276074	0.0401468	0.0371903	0.206033	0.131046	0.166225	0.119637
3907	Bacteria	Spirochaetes	Spirochaetes	Spirochaetales	Spirochaetaceae	Treponema	NA	0.444781	0.0651943	0.454718	0.903655	0.4526	0.494572	0.480221	0.542042	0.436347	0.41781	0.470599	0.0448448	0.467087	0.342909
3945	Bacteria	Spirochaetes	Spirochaetes	Spirochaetales	Spirochaetaceae	Treponema	NA	0.26299	0.0651943	0.304362	0.0600698	0.150203	0.184674	0.276053	0.318623	0.206632	0.16892	0.217517	0.0659377	0.173154	0.12875
95168	Bacteria	Spirochaetes	Spirochaetes	Spirochaetales	Spirochaetaceae	Treponema	NA	0.132253	0.0651943	0.130043	0.0600698	0.237108	0.18101	0.28235	0.262479	0.209155	0.239924	0.235338	0.0363539	0.0968898	0.039623
2857302	Bacteria	Spirochaetes	Spirochaetes	Spirochaetales	Spirochaetaceae	Treponema	NA	0.298988	0.0651943	0.268984	0.0600698	0.276006	0.31235	0.0393154	0.0378679	0.328978	0.253054	0.207929	0.13385	0.173309	0.128401
4016967	Bacteria	Spirochaetes	Spirochaetes	Spirochaetales	Spirochaetaceae	Treponema	NA	0.397424	0.0651943	0.434064	0.0600698	0.411518	0.42873	0.431519	0.544851	0.382727	0.405086	0.434072	0.0570827	0.239188	0.204428
4016968	Bacteria	Spirochaetes	Spirochaetes	Spirochaetales	Spirochaetaceae	Treponema	NA	0.330184	0.0651943	0.321636	0.0600698	0.036928	0.0369322	0.0393154	0.0378679	0.237423	0.229979	0.103074	0.101214	0.194271	0.152058
4036316	Bacteria	Spirochaetes	Spirochaetes	Spirochaetales	Spirochaetaceae	Treponema	NA	0.361134	0.0651943	0.305695	0.0600698	0.356956	0.378782	0.449672	0.434538	0.323146	0.311815	0.375818	0.0568115	0.198023	0.15798
4340454	Bacteria	Spirochaetes	Spirochaetes	Spirochaetales	Spirochaetaceae	Treponema	NA	0.442175	0.142383	0.372986	0.472938	0.368183	0.366568	0.456542	0.53279	0.456453	0.407917	0.431409	0.0637034	0.357621	0.149455
4376637	Bacteria	Spirochaetes	Spirochaetes	Spirochaetales	Spirochaetaceae	Treponema	NA	0.183623	0.0651943	0.20755	0.0600698	0.229462	0.260407	0.329698	0.359846	0.218437	0.16892	0.261128	0.0717985	0.129109	0.0774087
4421621	Bacteria	Spirochaetes	Spirochaetes	Spirochaetales	Spirochaetaceae	Treponema	NA	0.132253	0.0651943	0.264209	0.0600698	0.339958	0.334828	0.369226	0.478812	0.275368	0.295055	0.348875	0.0719366	0.130431	0.0950548
4426475	Bacteria	Spirochaetes	Spirochaetes	Spirochaetales	Spirochaetaceae	Treponema	NA	0.0349428	0.0651943	0.03671	0.0600698	0.203256	0.0825529	0.220956	0.357654	0.0401468	0.0371903	0.156959	0.126525	0.0492292	0.0156337
4437402	Bacteria	Spirochaetes	Spirochaetes	Spirochaetales	Spirochaetaceae	Treponema	NA	0.270968	0.0651943	0.229042	0.0600698	0.036928	0.0369322	0.0393154	0.0378679	0.0401468	0.0371903	0.0380634	0.00136217	0.156319	0.109546
New.CleanUp.ReferenceOTU10223	Bacteria	Spirochaetes	Spirochaetes	Spirochaetales	Spirochaetaceae	Treponema	NA	0.0349428	0.0651943	0.0774215	0.0600698	0.140244	0.0369322	0.220956	0.319928	0.204015	0.133371	0.175908	0.0958715	0.0594071	0.0178601
New.CleanUp.ReferenceOTU10258	Bacteria	Spirochaetes	Spirochaetes	Spirochaetales	Spirochaetaceae	Treponema	NA	0.308502	0.0651943	0.289301	0.0600698	0.036928	0.0369322	0.0393154	0.0378679	0.201297	0.232976	0.0975527	0.0931733	0.180767	0.136651
New.CleanUp.ReferenceOTU14353	Bacteria	Spirochaetes	Spirochaetes	Spirochaetales	Spirochaetaceae	Treponema	NA	0.0349428	0.0651943	0.21835	0.452698	0.249174	0.250721	0.197089	0.265425	0.150529	0.133371	0.207718	0.05623	0.192796	0.190964
New.CleanUp.ReferenceOTU16057	Bacteria	Spirochaetes	Spirochaetes	Spirochaetales	Spirochaetaceae	Treponema	NA	0.2741	0.0651943	0.23445	0.0600698	0.257633	0.259271	0.334462	0.298885	0.0401468	0.139875	0.221712	0.110483	0.158454	0.111842
New.CleanUp.ReferenceOTU16861	Bacteria	Spirochaetes	Spirochaetes	Spirochaetales	Spirochaetaceae	Treponema	NA	0.266534	0.0651943	0.271985	0.0600698	0.194665	0.258115	0.343121	0.327274	0.213948	0.250851	0.264662	0.0596343	0.165946	0.119336
New.CleanUp.ReferenceOTU17854	Bacteria	Spirochaetes	Spirochaetes	Spirochaetales	Spirochaetaceae	Treponema	NA	0.141647	0.0651943	0.0774215	0.32187	0.203256	0.113242	0.18365	0.268248	0.13773	0.145751	0.175313	0.0559044	0.151533	0.118405
New.CleanUp.ReferenceOTU3170	Bacteria	Spirochaetes	Spirochaetes	Spirochaetales	Spirochaetaceae	Treponema	NA	0.259233	0.0651943	0.260821	0.0600698	0.036928	0.0369322	0.0393154	0.0378679	0.0401468	0.0371903	0.0380634	0.00136217	0.161329	0.113987
New.ReferenceOTU100	Bacteria	Spirochaetes	Spirochaetes	Spirochaetales	Spirochaetaceae	Treponema	NA	0.390005	0.0651943	0.346159	0.0600698	0.366496	0.361859	0.444771	0.457357	0.385338	0.342298	0.39302	0.0471671	0.215357	0.17727
New.ReferenceOTU177	Bacteria	Spirochaetes	Spirochaetes	Spirochaetales	Spirochaetaceae	Treponema	NA	0.338009	0.0651943	0.279597	0.44815	0.23211	0.256939	0.314651	0.386801	0.218437	0.235843	0.27413	0.064754	0.282738	0.160988
New.ReferenceOTU184	Bacteria	Spirochaetes	Spirochaetes	Spirochaetales	Spirochaetaceae	Treponema	NA	0.278046	0.0651943	0.03671	0.0600698	0.292494	0.191435	0.0393154	0.0378679	0.0401468	0.0371903	0.106408	0.109762	0.110005	0.112711
New.ReferenceOTU220	Bacteria	Spirochaetes	Spirochaetes	Spirochaetales	Spirochaetaceae	Treponema	NA	0.432584	0.0651943	0.378315	0.672175	0.433839	0.428908	0.394421	0.520874	0.443371	0.463032	0.447408	0.0424068	0.387067	0.249691
4213909	Bacteria	SR1	NA	NA	NA	NA	NA	0.393748	0.0651943	0.378897	0.0600698	0.359851	0.406878	0.0393154	0.0378679	0.274378	0.314457	0.238791	0.161283	0.224477	0.186993
4213913	Bacteria	SR1	NA	NA	NA	NA	NA	0.344304	0.772666	0.340958	0.714789	0.4039	0.467296	0.335604	0.337989	0.420893	0.438181	0.400644	0.0537177	0.543179	0.232779
4330849	Bacteria	SR1	NA	NA	NA	NA	NA	0.461905	0.47808	0.491532	0.686182	0.560419	0.566448	0.393926	0.432837	0.508717	0.472679	0.489171	0.0692057	0.529425	0.105205
New.ReferenceOTU161	Bacteria	SR1	NA	NA	NA	NA	NA	0.278995	0.0651943	0.282786	0.355966	0.317408	0.319189	0.192895	0.22789	0.262489	0.245003	0.260812	0.0501204	0.245735	0.125466
1560948	Bacteria	Synergistetes	Synergistia	Synergistales	Dethiosulfovibrionaceae	TG5	NA	0.106851	0.0651943	0.114793	0.0600698	0.036928	0.0369322	0.0393154	0.417136	0.283709	0.185901	0.166654	0.159176	0.0867272	0.028089
4391913	Bacteria	Synergistetes	Synergistia	Synergistales	Dethiosulfovibrionaceae	TG5	NA	0.489682	0.426032	0.487269	0.639541	0.377494	0.435981	0.531651	0.605676	0.516236	0.465149	0.488698	0.0799839	0.510631	0.0908465
4405003	Bacteria	Synergistetes	Synergistia	Synergistales	Dethiosulfovibrionaceae	TG5	NA	0.500023	0.0651943	0.446353	0.36965	0.346275	0.413023	0.466363	0.56873	0.4205	0.47676	0.448609	0.0749205	0.345305	0.194253
New.CleanUp.ReferenceOTU14594	Bacteria	Synergistetes	Synergistia	Synergistales	Dethiosulfovibrionaceae	TG5	NA	0.187814	0.0651943	0.14212	0.0600698	0.0766615	0.0369322	0.251005	0.300624	0.185866	0.212555	0.177274	0.101773	0.1138	0.0619936
New.CleanUp.ReferenceOTU580	Bacteria	Synergistetes	Synergistia	Synergistales	Dethiosulfovibrionaceae	TG5	NA	0.149743	0.172546	0.171948	0.243504	0.103903	0.140168	0.172954	0.298885	0.204015	0.117715	0.17294	0.0717185	0.184435	0.0407838
New.CleanUp.ReferenceOTU8726	Bacteria	Synergistetes	Synergistia	Synergistales	Dethiosulfovibrionaceae	TG5	NA	0.424591	0.0651943	0.287587	0.166041	0.194665	0.253279	0.408857	0.43084	0.360295	0.325201	0.328856	0.0911284	0.235853	0.155238
New.ReferenceOTU146	Bacteria	Synergistetes	Synergistia	Synergistales	Dethiosulfovibrionaceae	TG5	NA	0.264193	0.0651943	0.20755	0.0600698	0.036928	0.132493	0.226503	0.322466	0.174648	0.218279	0.18522	0.0964532	0.149252	0.10268
New.ReferenceOTU208	Bacteria	Synergistetes	Synergistia	Synergistales	Dethiosulfovibrionaceae	TG5	NA	0.174275	0.0651943	0.175255	0.0600698	0.0923391	0.172992	0.178512	0.291446	0.182325	0.214519	0.188689	0.0646528	0.118699	0.0647753
1754477	Bacteria	Synergistetes	Synergistia	Synergistales	Synergistaceae	Candidatus Tammella	NA	0.32076	0.0651943	0.284019	0.243504	0.140244	0.264766	0.279898	0.47665	0.264802	0.323715	0.291679	0.109324	0.228369	0.113267
15696	Bacteria	Tenericutes	Mollicutes	Acholeplasmatales	Acholeplasmataceae	Acholeplasma	NA	0.0349428	0.0651943	0.03671	0.0600698	0.201212	0.306434	0.192895	0.166724	0.321611	0.225215	0.235682	0.0636764	0.0492292	0.0156337
2936045	Bacteria	Tenericutes	Mollicutes	Acholeplasmatales	Acholeplasmataceae	Acholeplasma	NA	0.407558	0.212487	0.397146	0.916492	0.380328	0.439481	0.402778	0.322466	0.405527	0.355199	0.384296	0.0412868	0.483421	0.302299
4421622	Bacteria	Tenericutes	Mollicutes	Acholeplasmatales	Acholeplasmataceae	Acholeplasma	NA	0.0349428	0.0651943	0.03671	0.0600698	0.237108	0.365422	0.0393154	0.0378679	0.0401468	0.0371903	0.126175	0.141568	0.0492292	0.0156337
4289573	Bacteria	Tenericutes	Mollicutes	Mycoplasmatales	Mycoplasmataceae	Mycoplasma	NA	0.257929	0.0651943	0.404327	0.0600698	0.036928	0.301775	0.0393154	0.0378679	0.0401468	0.0371903	0.0822038	0.107574	0.19688	0.166152
4357080	Bacteria	Tenericutes	Mollicutes	RF39	NA	NA	NA	0.228124	0.0651943	0.156668	0.0600698	0.291971	0.309726	0.0393154	0.0378679	0.13773	0.257252	0.178977	0.124184	0.127514	0.0804254
3103396	Bacteria	TM7	TM7-3	CW040	NA	NA	NA	0.230209	0.528992	0.264209	0.136445	0.298947	0.323675	0.109243	0.196514	0.38491	0.305704	0.269832	0.0994391	0.289964	0.168262
4016971	Bacteria	TM7	TM7-3	NA	NA	NA	NA	0.106851	0.0651943	0.114793	0.503762	0.341221	0.254521	0.24714	0.204071	0.286287	0.188824	0.253677	0.0555652	0.19765	0.205231
4374289	Bacteria	TM7	TM7-3	NA	NA	NA	NA	0.293255	0.340175	0.301143	0.491019	0.345106	0.340112	0.21171	0.109068	0.377202	0.30953	0.282121	0.102007	0.356398	0.092062
New.ReferenceOTU34	Bacteria	TM7	TM7-3	NA	NA	NA	NA	0.198914	0.0651943	0.255389	0.0600698	0.205238	0.140168	0.0393154	0.262479	0.0401468	0.0371903	0.120756	0.0976865	0.144892	0.0977657
New.ReferenceOTU56	Bacteria	TM7	TM7-3	NA	NA	NA	NA	0.267672	0.732024	0.23445	0.576829	0.299887	0.296762	0.288131	0.265425	0.252411	0.226842	0.271576	0.0286922	0.452744	0.241729
