# Supplementary material for: Diet may influence the oral microbiome composition in cats
Source: Microbiome. 2016 Jun 9;4:23. doi: 10.1186/s40168-016-0169-y (PMC4899902; doi:10.1186/s40168-016-0169-y)
Supplement: Additional file 2: — Alpha diversity metrics per cat. The alpha diversity metrics presented include the Abundance Coverage Estimator (ACE), which estimates species richness, and the Simpson’s Index that estimates species evenness. Abbreviations: Abundance Coverage Estimator (ACE) and standard error (SE). (XLSX 63 kb) [file 40168_2016_169_MOESM2_ESM.xlsx]

## Sheet: a_div_COM_biom_map_060115.csv
Sample_ID	ACE	ACE (SE)	Simpson Index
COM.02	2257.81	25.1629	0.963204
COM.04	1108.57	17.0759	0.932747
COM.05	2579.28	27.4047	0.974317
COM.07	1151.82	17.263	0.916401
COM.08	2723.69	28.293	0.971891
COM.09	2466.37	26.9115	0.968099
COM.10	2330.07	25.7798	0.959586
COM.11	1753.62	22.2379	0.959686
COM.12	2684.19	26.4032	0.972386
COM.13	2724.24	26.1384	0.963438
