# Supplementary material for: Diet may influence the oral microbiome composition in cats
Source: Microbiome. 2016 Jun 9;4:23. doi: 10.1186/s40168-016-0169-y (PMC4899902; doi:10.1186/s40168-016-0169-y)
Supplement: Additional file 3: — Nutritional data concerning commercially available wet and dry extruded rations available in Australia. The nutritional data provided include the metabolisable energy (ME), the percentage of carbohydrate in the food (% CHO), the percentage of carbohydrate on a dry matter basis (DM % CHO), and the amount of carbohydrate (CHO), fat and protein in the food in grams per 100 kcal. This information was collated meticulously by Dr. Linda Fleeman. Abbreviations: metabolisable energy (ME), carbohydrate (CHO) and dry matter (DM). (XLSX 14 kb) [file 40168_2016_169_MOESM3_ESM.xlsx]

## Sheet: Sheet1
Type of food and Brand name	As fed	As fed	DM	CHO	Fat	Protein
	ME	% CHO	%CHO	g/100 kcal	g/100 kcal	g/100 kcal
WET FOOD
WHISKAS Loaf - mince meat	80 kcal/100g	0.008		1
WHISKAS Loaf - fish	70 kcal/100g	0.008		1.1
WHISKAS Casserole - mince meat	80 kcal/100g	0.018		2.3
WHISKAS Casserole - fish	70 kcal/100g	0.018		2.6
Hills Science Diet Adult Indoor	108 kcal/100g			5.7	5.3	8.1
Hills Science Diet Adult Hairball	108 kcal/100g			5.6	5.3	8.2
Royal Canin Mature	89 kcal/100g			3.5		10.1
Royal Canin Neutered Male	64 kcal/100g			3.4		14.9
Royal Canin Neutered Female	71 kcal/100g			4.1		11.9
Royal Canin Senior	107 kcal/100g			2.9		7.1
Fancy Feast Gourmet Seafood Feast	70 kcal/100g	0.01		1.4
Fancy Feast Flaked Trout	80 kcal/100g	0.017	6.04	2.1
Fancy Feast Flaked Salmon and Ocean Whitefish	70 kcal/100g	0.018	6.3	2.5
Fancy Feast Ocean Whitefish	70 kcal/100g	0.018		2.6
Fancy Feast Flaked Chicken and Tuna	80 kcal/100g	0.019	6.77	2.4
Fancy Feast Chicken and Giblets Pate	80 kcal/100g	0.02		2.5
Fancy Feast Cod, Sole and Shrimp	70 kcal/100g	0.02		2.9
Fancy Feast Flaked Tuna and Mackeral	80 kcal/100g	0.021	7.52	2.7
Fancy Feast Grilled Chicken Prime Fillet	70 kcal/100g	0.038		5.4
Fancy Feast Grilled Turkey Prime Fillet	70 kcal/100g	0.038		5.4
Fancy Feast Grilled Prime Salmon Fillet	70 kcal/100g	0.04		5.7
Fancy Feast Tender Tuna Marinade	70 kcal/100g	0.045		6.4
Fancy Feast Sliced Salmon and Chicken	70 kcal/100g	0.048		6.9
Fancy Feast Sliced Chicken Casserole	70 kcal/100g	0.048		6.9
Fancy Feast Roast Turkey	70 kcal/100g	0.048		6.9
Fancy Feast Tender Salmon Marinade	70 kcal/100g	0.048		6.9
Fancy Feast Tender Chicken Marinade	70 kcal/100g	0.048		6.9
Fancy Feast Turkey Marinade	70 kcal/100g	0.048		6.9
Iams Pate with Gourmet Chicken - Kitten	123 kcal/100g	0.0179		1.5
Iams Pate with Pacific Salmon	112 kcal/100g	0.0117		1
Iams Pate with Chicken and Liver	118 kcal/100g	0.0097		0.8
Iams Pate with Seafood Sampler	121 kcal/100g	0.008		0.7
Iams Pate with Country Style Turkey and Giblets	116 kcal/100g	0.0072		0.6
Iams Pate with Select Oceanfish	111 kcal/100g	0.0146		1.3
Iams Pate with Lamb and Rice	106 kcal/100g	0.0058		0.5
Iams Pate with Gourmet Chicken	107 kcal/100g	0.0089		0.8
Iams Pate with Tender Beef	113 kcal/100g	0.0137		1.2
Iams Filets with Chicken and Gravy	100 kcal/100g	0.019		1.9
Iams Filets with Skipjack Tuna in Sauce	102 kcal/100g	0.0214		2.1
Iams Filets with Salmon in Sauce	105 kcal/100g	0.0154		1.5
DRY FOOD
OPTIMUM Adult	370 kcal/100g	0.26		7.6
Hills Science Diet Adult Indoor	322 kcal/100g			11.7	2.6	10.3
Hills Science Diet Adult Hairball	389 kcal/100g			7.3	5.3	8.2
